# Supplementary material for: Anaemia and associated factors in people living with HIV on ART in Southern Province of Zambia
Source: PLoS One. 2025 Sep 23;20(9):e0331643. doi: 10.1371/journal.pone.0331643 (PMC12456802; doi:10.1371/journal.pone.0331643)
Supplement: S2 File — (XLSX) [file pone.0331643.s002.xlsx]

## Sheet: corhot_1_and_2_eidtedxlsx
cohort	date	sex	marital_status	Hypertension	sbp_initiaion	dbp_initiation	current_sbp	current_dbp	b_weight	b_height	b_bmi	weight_7_12	height_7_12	bmi_7_12	weight_13	height_13	bmi_13	supporter___1	supporter___2	supporter___3	supporter___4	supporter___5	supporter___6	baseline_art	art_detail	current_art	art_detail_2	ctx_history___1	ctx_history___2	ctx_history___3	ctx_history___4	ctx_history___5	tb_history___1	tb_history___2	tb_history___4	tb_history___5	who_staging_6	cd_12	vl_12	Anemia in HIV	hb_12	alt_0	alt_12	creat_0	creat_12
2	5	2	6	1	150	95	115	74	49	153	20.93	50	153	21.36	47	153	20.08	0	0	0	1	0	0	1		1		0	0	0	0	1	0	0	1	0	1			0	9.7
1	2	1	3	0	120	76	120	90	56	170	19.38	58	170	20.07	57	170	19.72	0	0	0	1	0	0	1		1		1	0	1	0	0	0	0	1	0	1	354	9094	0	16.3	27.3	29.1	57.5	60.4
1	4	2	2	0	100	60	113	74	50	158	20.03			10.01	50	158	20.03	0	0	0	1	0	0	1		1		1	0	1	0	0	0	0	1	0	1	426		0	12
1	4	2	4	0	124	80	151	96	57	158	22.83	52	158	20.83	50	158	20.03	0	0	0	1	0	0	1		1		1	0	1	0	0	0	0	1	0	1	441		0	13
1	5	1	2	0	100	60	96	62	49	171	16.76	54	171	18.47	58	171	19.84	1	0	0	0	0	0	1		1		0	0	1	0	0	0	0	0	1	1	153		0	15	20	25	87	110
1	5	2	1	0	110	80	113	67	52	158	20.83	51.9	158	20.79	53	161	20.45	0	0	0	0	0	1	1		1		0	0	1	1	0	0	0	1	0	1	388		0	11.8	28		71	93.6
1	5	2	2	1	140	91	148	99	66	176	21.31	75	170	25.95	75	160	29.3	1	0	0	0	0	0	1		2		0	0	0	0	1	0	0	1	0	1	379		0	14	27		98	113
2	6	2	2	1	165	59	129	72	69	160	26.95	73	160	28.52	73	160	28.52	1	0	0	0	0	0	1		1		1	0	0	0	0	0	0	1	0	1	1604	179	0	14	30	20	39	43
2	6	1	2	0	110	66	120	61	47	168	16.65	63	168	22.32	64	169	22.41	0	0	0	1	0	0	1		1		0	0	1	0	0	0	0	1	0	1	207	19	0	15	20	17	71	95
2	6	2	2	0	120	77	127	79	64	165	23.51	64	165	23.51	63	165	23.14	0	0	0	1	0	0	1		1		1	0	1	0	0	0	0	1	0	1	515	34	0	12	20	24	57	55
1	1	2	2	0	97	67	117	81	40	146	18.77	41	146	19.23	41	146	19.23	0	0	0	0	1	0	1		2		1	1	1	0	0	0	0	1	0	1	604	0	0	12.6	14.9	35.2	79.8	82.2
1	6	1	3	0	100	90	140	86	51	170	17.65	48	170	16.61	64	170	22.15	0	0	0	1	0	0	1		1		1	0	0	0	0	0	1	0	0	1	596	998	1	12.2	13.7		85
1	6	2	3	1	140	86	129	89	52	158	20.83	49	158	19.63	50	158	20.03	0	0	0	1	0	0	1		1		0	0	1	1	0	0	0	1	0	1	749		0	13
2	1	2	5	1	149	105	131	80	66	162	25.15	61.5	162	23.43	61	162	23.24	0	0	0	0	1	0	1		1		0	0	1	0	0	0	0	1	0	1	485	0	1	10.4	20.9	17.4		72.56
2	5	2	1	0	108	78	114	62	44	172	14.87			10.01	56	172	18.93	0	0	0	1	0	0	4	8	1	8	1	0	1	0	0	0	0	1	0	1			0	11.8
2	5	2	2	0	106	64	123	80	54	152	23.37	52	152	22.51	46	152	19.91	1	0	0	0	0	0	1		1		0	0	1	0	0	0	0	1	0	1		0	0	11
1	6	2	1	0	111	73	105	58	56	162	21.34	55	162	20.96	54	162	20.58	0	0	0	1	0	0	1		1		1	0	0	0	0	0	0	1	0	1	952		0	13
2	1	2	2	0	120	80	98	70	49	155	20.4	51	155	21.23	55	155	22.89	1	0	0	0	0	0	1		2		0	0	1	0	0	0	0	1	0	1	142	0	1	7.8	74.79	24.7	15.1	155.39
1	12	2	2	0	110	70	119	78	63		0.63	61	156	25.07	60	156	24.65	1	0	0	0	1	0	1		2		1	0	0	0	0	0	0	1	0	1	736		0	15	21.8	45.3	70.19	64.77
2	5	2	2	0	110	70	110	60	54	155	22.48	53	155	22.06	54	155	22.48	1	0	0	0	0	0	1		1		1	0	1	0	0	0	0	1	0	1			0	14
1	5	1	3	0	90	60	119	74	52	166	18.87	52	166	18.87	54	160	21.09	0	0	0	0	0	1	1		1		0	0	1	0	0	0	0	1	0	3			0	13	16		78
1	5	1	2	0	100	60	122	77	76	176	24.54			10.01	75	173	25.06	1	0	0	0	0	0	1		3		1	0	1	0	0	0	0	1	0	1		522002	1	10		42	101	65
2	5	2	1	0	108	68	121	70	51	166	18.51	73	168	25.86			10.01	0	0	0	1	0	0	1		1		0	0	1	0	0	0	0	1	0	1	470		0	13	28	38		73
2	5	2	2	0	110	82	110	71	65	166	23.59	64	166	23.23	63	166	22.86	0	0	0	1	0	0	3		1	8	1	0	1	0	0	0	0	1	0	1			0	13
1	6	1	2	0	116	65	127	77	66	172	22.31	75	172	25.35	75.9	172	25.66	1	0	0	0	0	0	1		1		1	0	1	1	0	0	0	0	1	1	424		0	15.5		33.8		79.2
1	6	2	4	0	120	100	119	67	68	154	28.67	65	154	27.41	77	154	32.47	0	0	0	1	0	0	1		2		1	0	0	0	0	0	0	1	0	1	426	20	0	12.5	22	5.7	29	53
1	11	1	3	0	136	79	123	67	55	168	19.49	59	169	20.66	54	168	19.13	0	0	0	1	0	0	1		1		1	0	1	0	0	0	0	1	0	1	300		0	12.2	55.2		70
1	11	1	4	0	132	90	120	93	51		0.51	53		0.53			10.01	0	0	0	1	0	0	1		1		1	0	1	0	0	0	1	0	0	1	500		0	12.5	61.6	64.4	80.4	73.4
1	1	1	2	0	93	60	122	81	56	170	19.38	57	170	19.72	54	170	18.69	0	0	0	1	0	0	1		1		0	0	0	1	0	0	0	1	0	1	544		0	15.3	13	15.3	106	75.61
1	1	2	2	0	100	56	98	60	46.7	160	18.24	60	160	23.44	41	160	16.02	0	0	0	1	0	0	1		2		1	0	0	0	0	0	0	1	0	1	338	0	0	11.4	0	28.7	88	90.3
1	1	1	3	0	107	56	120	74	51	150	22.67	69	150	30.67	76	150	33.78	0	0	0	0	0	1	1		2		0	0	0	0	1	0	0	1	0	1	549	0	0	13	27.2	47.2	15.1	103.9
2	3	2	2	0	127	78	145	63	66	154	27.83	65	154	27.41		154	421.23	1	0	0	0	0	0	1		1		0	0	0	0	1	0	0	1	0	5	550	153	1	10	19	30	64	73
1	6	2	3	0	100	80	105	57	47	157	19.07	48	157	19.47	49	157	19.88	0	0	0	1	0	0	1		1		0	0	0	1	0	0	0	1	0	1	172		1	6.8	10		42
1	6	2	2	0	92	58	114	67	45	157	18.26	42	157	17.04	51	157	20.69	1	0	0	0	0	0	1		1		1	0	0	0	0	0	0	1	0	1	939	12950	0	13.2	5.6	15.6	52	55
1	6	1	2	0	128	54	100	60	80	167	28.69	80	167	28.69	82	167	29.4	1	0	0	0	0	0	1		2		1	0	0	0	0	0	0	1	0	1	525	0	0	12	26.9	78.6	112.64	105
1	6	2	2	0	132	65	132	81	69.9	166	25.37	84	166	30.48	100	166	36.29	0	0	0	1	0	0	1		1		0	1	0	0	0	0	0	1	0	1	791	0	0	12.6			53.5	75.3
1	6	1	2	0	121	70	132	75	52	158	20.83	50	158	20.03	50	158	20.03	1	0	0	0	0	0	1		2		1	0	0	0	0	0	0	1	0	1	509	20	0	14.3		12.1		98.4
1	6	1	2	0	94	67	122	61	62	172	20.96	68	172	22.99	63	172	21.3	1	0	0	0	0	0	1		1		1	0	0	0	0	0	0	1	0	2	352	8561	0	13.8	13.2		63	63.8
2	2	2	6	0	112	75	118	86						10.01	62	159	24.52	0	0	0	0	0	1	1		1		0	0	0	0	1	0	0	1	0	1	570		0	12		28		46
1	9	2	2	0	128	60	96	61	66	164	24.54	66	164	24.54	67	164	24.91	0	0	0	1	0	0	1		1		1	0	1	0	0	0	0	1	0	1	200	0	0	11
1	2	1	2	0	120	70	133	88	70	170	24.22	72	170	24.91	75	170	25.95	1	0	0	0	0	0	1		2		1	1	0	0	0	0	0	1	0	1	233		1	10.7	12.9	21.1	66.3	145
1	2	2	5	0	121	79			54	160	21.09	59	160	23.05	56	160	21.88	1	0	0	0	0	0	1		1		1	0	0	0	0	0	0	1	0	1	429		0	13.6		14.3	41.5	77.4
1	2	2	2	0	120	80	128	75	73	175	23.84	59	175	19.27	66.5	175	21.71	1	0	0	0	0	0	1		1		1	0	0	0	0	0	1	0	0	1	591		0	13.4		35.9	74.7
1	2	2	2	0	113	65	135	77	67	162	25.53	73	162	27.82	65	162	24.77	0	0	0	1	0	0	1		2		0	0	0	1	0	0	0	1	0	1	594	20	0	11.5	13.9	21.2	56	60
1	2	2	2	0	138	64	107	78	79	153	33.75	57	153	24.35	69	153	29.48	1	0	0	0	0	0	1		1		0	1	0	0	0	0	0	1	0	1	891	0	0	12.2	24.4	15.6	67.2	72.1
1	2	1	2	1	145	96	162	96	69	175	22.53	71	175	23.18	67	175	21.88	1	0	0	0	0	0	1		2		0	0	1	0	0	0	0	1	0	1	187	20	0	14.4	139.4	67.5	62.1	61.9
2	12	1	4	0	139	75	138	79	63	172	21.3	60	172	20.28	61	172	20.62	0	0	0	0	1	0	1		2		1	1	1	0	0	0	0	1	0	1	165	0	0	12.9		74.1	75.9
2	12	2	1	0	118	67	118	67	65	156	26.71			10.01			10.01	0	0	0	0	1	0	1		1		1	1	0	0	0	0	0	1	0	5	456		0	11.6	18.1			23.57
2	12	2	2	0	113	73	129	75	46	154	19.4	52	154	21.93	52	154	21.93	0	1	0	0	0	0	1		2		0	0	1	0	0	0	0	1	0	5	151		1	10.4		25
1	3	2	2	0	107	70	108	66	50		0.5	47		0.47	54		0.54	1	0	0	0	0	0	1		1		1	0	1	1	0	0	0	0	1	1	594		1	9	11	16	263	85
1	12	2	2	0	128	81	154	115	56	155	23.31	50	155	20.81	55	155	22.89	1	0	0	0	0	0	1		2		1	0	1	0	0	0	0	1	0	5	627	221	0	12.7	17.1	21.7	64.22	75.77
2	12	1	3	1	154	96	149	87	57	157	23.12	65		0.65	65	157	26.37	0	0	0	0	0	0	3		2		0	0	0	0	0	0	0	0	0	5	613		0	15.1		66.5	44.1
2	12	1	2	0	129	97	129	97	55	172	18.59			10.01	62	172	20.96	1	0	0	0	0	0	1		2		1	0	0	0	0	0	0	1	0	1	554		0	12	19.8		99.83
2	4	2	2	0	121	71	114	80	70	155	29.14	78	155	32.47	71	158	28.44	0	0	0	1	0	0	1		3		1	0	1	0	0	0	0	1	0	1	450	44225	0	13
2	4	2	6	0	100	60	120	74	46	161	17.75	41	161	15.82	58	162	22.1	0	0	0	0	0	1	1		1		1	0	0	0	0	0	0	1	0	1	393	30	1	8
2	4	1	1	0	117	64	136	68	55	170	19.03	57	170	19.72	62	170	21.45	1	0	0	0	0	0	1		1		1	0	1	0	0	0	0	1	0	1	320		0	14
1	4	2	2	0	136	86	133	87	76	161	29.32			10.01	80	161	30.86	1	0	0	0	0	0	1		1		1	1	1	0	0	0	0	1	0	1	218		0	12
1	4	1	2	0	134	78	116	66	64	166	23.23	64	166	23.23	64	166	23.23	1	0	0	0	0	0	1		1		1	1	1	0	0	0	0	1	0	1	346		1	6
1	4	1	2	0	93	71	132	77	54	176	17.43			10.01	72	176	23.24	0	0	0	1	0	0	1		2		1	1	1	0	0	0	0	1	0	1	177	99	0	14
1	5	2	1	0	90	60	91	62	62	164	23.05	53	167	19	63	167	22.59	0	0	0	0	0	1	3		2		0	0	0	0	1	0	0	1	0	1	220	1897	0	11		13		73
1	5	2	2	0	130	80	165	91	78	156	32.05	80	156	32.87	81	161	31.25	1	0	0	0	0	0	1		1		0	0	0	1	0	0	0	1	0	1		20	0	11	27	26	60
1	5	2	1	0	110	70	101	63	60	170	20.76	66	170	22.84	68		0.68	0	0	0	0	0	1	1		1		0	0	1	1	0	0	0	1	0	1	500	14864	0	12	47		60.5	62.7
2	5	1	2	0	117	75	111	68	70	158	28.04			10.01	73		0.73	0	0	0	0	0	1	1		1		0	0	1	0	0	0	0	1	0	1	642	59	0	15	23	28		27
1	5	2	2	0	110	78	97	66	76	158	30.44	76	156	31.23	69.4	163	26.12	1	0	0	0	0	0	1		1		1	0	1	1	0	0	0	1	0	1	319		0	12.3	14	11	55	64
1	5	1	3	1	149	94	117	69	71.8	170	24.84	74	170	25.61	78	170	26.99	0	0	0	1	0	0	1		1		0	0	1	1	0	0	0	1	0	1	142	20	0	12.2	22	30		93.4
1	5	2	3	0	117	75	107	66	41	167	14.7	40.8	167	14.63	45	165	16.53	0	0	0	1	0	0	1		1		0	0	1	1	0	0	0	1	0	5	318		0	13.2	34	39.5	65	79.9
2	5	2	2	0	132	77	115	87	57	162	21.72	85		0.85	58	162	22.1	1	0	0	0	0	0	1		1		1	0	1	0	0	0	0	1	0	1	290	0	1	10	18	14	76	82
2	5	2	3	0	114	81	125	68	59.5	167	21.33			10.01	59	163	22.21	0	0	0	0	0	1	1		1		0	0	1	0	0	0	0	1	0	1	401		1	4.7	9.1	11	89
1	5	1	2	0	100	60	99	71	71	177	22.66	65	177	20.75	66	177	21.07	1	0	0	0	0	0	1		1		1	0	1	0	0	0	0	1	0	1	1060		0	11		13
2	5	2	6	0	102	85	115	73	52	168	18.42	51	168	18.07	52	168	18.42	0	0	0	1	0	0	4	8	1	8	1	0	0	0	0	0	0	1	0	1			0	13
1	5	2	1				120	84	57		0.57	60	169	21.01	59	166	21.41	0	0	0	1	0	0	4	8	1	8	1	0	0	0	0	0	0	1	0	1	500		1	9.8		18.8		64.9
1	5	2	2	0	121	81	118	70	59	154	24.88	72	155	29.97	62	164	23.05	1	0	0	0	0	0	1		1		1	0	0	1	0	0	0	1	0	1	450		0	11.5	20	30	58	73
1	5	1	1	0	120	80	117	69	56	164	20.82	60		0.6	64	164	23.8	0	0	0	0	0	1	1		1		1	0	1	1	0	0	0	1	0	1			1	7		27		90
2	5	2	4	1	186	93	120	86	76	163	28.6	71	163	26.72	69	159	27.29	0	0	0	1	0	0	1		1		1	0	1	0	0	0	0	1	0	1	434	470	1	9.9	20.5	15.5	72.4	81.9
1	6	1	2	0	107	73	119	68	57	166	20.69	54	1666	0.19	54	166	19.6	1	0	0	0	0	0	1		2		0	0	1	1	0	0	0	1	0	1	161		0	14.3	19.6		65
1	6	1	2	1	154	97	121	56	48	163	18.07	45	163	16.94	48	163	18.07	1	0	0	0	0	0	1		2		1	1	1	1	0	0	0	1	0	1	764		0	15		20.8		45.7
1	6	2	2	0	90	60	136	92	40	152	17.31	46	152	19.91	45	152	19.48	1	0	0	0	0	0	1		1		1	0	0	0	0	0	0	1	0	1	581	20	0	12.5	31	25	56	64
1	6	2	4	0	100	90	135	88	63	153	26.91	62	153	26.49	65	153	27.77	0	0	0	1	0	0	1		2		1	0	0	0	0	0	0	1	0	1	710	20	0	13.1	33	16.1	67	71.6
1	6	1	3	0	121	72	118	76	58	170	20.07	57	170	19.72	55	170	19.03	0	0	0	1	0	0	1		2		0	0	0	1	0	0	0	1	0	1	246	0	0	14.4	17.9	41.5	79
1	6	2	2	0	110	90	106	65	71	160	27.73	76	160	29.69	83	160	32.42	1	0	0	0	0	0	1		1		0	0	0	0	1	0	0	0	1	1	573		0	14.4	24.1	43.3	54
1	6	2	2	0	117	64	118	70	61	166	22.14	50	166	18.14	60	166	21.77	1	0	0	0	0	0	1		1		0	1	0	0	0	0	0	1	0	1	952		0	14.5			34.9	74
1	6	1	3	1	141	81	137	72	61	176	19.69	62	176	20.02	65	176	20.98	1	0	0	0	0	0	1		1		1	0	0	0	0	0	0	1	0	1	978	573	0	15.4	23.8		60
1	6	1	2	0	109	66	119	65	69	171	23.6	70	171	23.94	73	171	24.96	1	0	0	0	0	0	1		1		0	0	0	1	0	0	0	1	0	1	325	48	0	15.1	30.4		71
1	6	2	3	0	94	58	126	75	87	165	31.96	90	167	32.27	90	167	32.27	0	0	0	1	0	0	1		1		0	1	0	0	0	0	0	1	0	1	1557	334	0	12.4	11.3		53
1	6	1	2	0	106	41	115	65	50	169	17.51	59	169	20.66	60	169	21.01	1	0	0	0	0	0	1		1		0	0	0	1	0	0	0	1	0	1	345		0	13.2	91
1	6	1	2	0	111	87	133	72	56	169	19.61	61	169	21.36	59	169	20.66	1	0	0	0	0	0	1		1		1	0	1	0	0	0	0	1	0	1	455		0	14		20		75
1	6	1	2	0	100	65	133	79	56	165	20.57	56	160	21.88	59	169	20.66	0	0	0	1	0	0	1		2		1	0	0	0	0	0	0	1	0	1	564		0	11.8	17	24	59	56.4
1	6	1	2	0	113	64	107	73	57	167	20.44	59	167	21.16	53.2	167	19.08	0	0	0	1	0	0	1		2		1	1	0	0	0	0	0	1	0	1	321		0	13.1	19.6		65	69
1	6	2	2	0	114	77	111	64	78	166	28.31	77	166	27.94	52	166	18.87	1	0	0	0	0	0	1		1		1	0	0	0	0	0	0	1	0	1	676	0	0	12.5			39
1	6	2	3	0	111	73	107	81	73	163	27.48	84	163	31.62	91	163	34.25	0	0	0	1	0	0	1		1		0	1	0	0	0	0	0	1	0	1	537	0	0	12.3	13.9	18	101	57
1	6	2	6	0	97	63			51	163	19.2	57	163	21.45	61.6	163	23.18	0	0	0	0	0	1	1		1		1	0	0	0	0	0	0	1	0	1	382	0	0	12.7	13.8	13	49	70
1	6	1	2	0	119	72	146	97	63	175	20.57	65	175	21.22	63	175	20.57	1	0	0	0	0	0	1		1		1	0	0	0	0	0	0	1	0	1	308	998	1	6.5
1	6	1	2	0	116	70	98	55	63	179	19.66	64	179	19.97	63.8	NA	NA	1	0	0	0	0	0	1		1		0	0	0	0	1	0	0	0	1	5	738		0	16			60	56
1	6	2	2	0	111	65	144	86	65.4	156	26.87	58	156	23.83	55	156	22.6	1	0	0	0	0	0	1		1		1	0	0	0	0	0	0	1	0	1	713	998	0	15	7.9		59
1	6	2	2	0	121	85	118	90	156	156	64.1	61	156	25.07	62	156	25.48	1	0	0	0	0	0	1		1		0	0	0	1	0	0	0	0	1	1	591	0	1	10.3	10.8		59	49
1	6	2	3	0	100	82	110	70	72	162	27.43	74	162	28.2	86	162	32.77	0	0	0	1	0	0	1		2		0	1	0	0	0	0	0	1	0	1	303	100	0	14.3	36.8	14.3	187.8	49
1	6	2	1	0	120	71	102	51	46	162	17.53	48	162	18.29	52	162	19.81	0	0	0	1	0	0	1		1		0	1	0	0	0	0	0	1	0	1	475		0	11.4
1	6	2	2	0	100	77	120	67	56	162	21.34	53	162	20.2	49	162	18.67	1	0	0	0	0	0	1		1		1	0	0	0	0	0	0	1	0	2	449		0	11.3	22.5	15.5	63	57
1	6	1	2	0	118	72	147	73	51	167	18.29	61	167	21.87	64	167	22.95	0	0	0	0	1	0	1		2		0	0	1	1	0	0	0	1	0	1	270		0	13	28	16	100	5
1	6	2	2	0	107	72	123	77	55	175	17.96	56.4	175	18.42	56	175	18.29	0	0	0	1	0	0	1		2		0	0	1	0	0	0	0	1	0	1	484		0	15.2	17		47
1	6	2	3	0	93	73	110	80	40	155	16.65	47	155	19.56	47	155	19.56	1	0	0	0	0	0	1		1		0	1	0	0	0	0	0	1	0	1	299	0	0	11.7	7.2	14.7		53.4
1	6	2	2	0	110	70	116	80	55	167	19.72	57	167	20.44	70	167	25.1	1	0	0	0	0	0	1		1		0	1	0	0	0	0	0	1	0	1	501	68	0	13.6	31	46.5	30	74.2
2	6	2	4	0	131	78	128	75	84	173	28.07	101	173	33.75	91	173	30.41	0	0	0	0	1	0	1		1		1	0	0	0	0	1	0	0	0	1			1	10	16		71
2	6	2	4	1	149	85	134	73	58	156	23.83	60	156	24.65	60	156	24.65	0	0	0	1	0	0	1		1		0	0	1	1	0	0	0	1	0	1	451	4399	0	14	17	19	71	93
2	6	1	2	0	98	60	95	55	48	158	19.23	53	158	21.23	54	158	21.63	0	0	0	0	1	0	1		1		1	0	1	0	0	0	0	1	0	1	417	19	0	14				118
2	6	2	2	0	99	64	101	71	55	159	21.76	56	159	22.15	72	159	28.48	0	0	0	0	1	0	1		2		0	0	1	0	0	0	0	1	0	1	739		0	11		30		61
2	6	1	2	0	139	89	143	86	83	181	25.34	91	181	27.78	92	181	28.08	1	0	0	0	0	0	1		2		1	0	0	0	0	0	0	1	0	1	297		0	16	23	29	69	101
2	6	2	2	0	129	73	155	89	73	160	28.52	73	160	28.52	76	160	29.69	0	0	0	1	0	0	1		1		1	0	1	0	0	0	0	1	0	1	202	20	0	11	11	33	60	70
2	6	2	2	0	102	59	132	63	54	165	19.83	51	165	18.73	53	165	19.47	0	0	0	0	1	0	1		2		1	0	1	0	0	0	0	1	0	1	593	0	0	14	46	17	53	48
2	6	2	2	0	112	66	138	92	65	162	24.77	65	162	24.77	60	162	22.86	1	0	0	0	0	0	1		1		1	0	1	0	0	0	0	1	0	1	171	6074	1	10	50		52
2	6	1	2	0	125	86	123	74	48	170	16.61	54	170	18.69	55	170	19.03	1	0	0	0	0	0	1		2		0	0	1	0	0	0	0	1	0	1	578	0	0	15
2	6	1	2	0	125	80	120	66	56	165	20.57	60	165	22.04	57	165	20.94	1	0	0	0	0	0	1		2		0	0	1	0	0	0	0	1	0	3	596		0	12	28	49	77	138
2	6	2	2	0	135	86	119	77	62	172	20.96	59	172	19.94	58	172	19.61	1	0	0	0	0	0	1		2		1	0	1	0	0	0	0	1	0	1	470	633	0	14	61	29	67	80
2	6	2	2	0	110	70	100	66	48	156	19.72	43	156	17.67	48	156	19.72	1	0	0	0	0	0	1		1		1	0	0	0	0	0	0	1	0	1	381	10798	0	11		24		56
2	6	2	4	1	157	98	166	76	57	164	21.19	58	164	21.56	62	164	23.05	0	0	0	1	0	0	1		1		1	0	1	0	0	0	0	1	0	1	264	20	0	14		17
2	6	2	3	0	124	87	102	64	56	159	22.15	52	159	20.57	48	159	18.99	0	0	0	0	1	0	1		1		1	0	0	0	0	0	0	1	0	1	517	0	0	11	20	22	93	58
2	6	2	2	0	106	70	105	65	68	167	24.38	43	167	15.42	55	167	19.72	1	0	0	0	0	0	1		1		1	0	1	0	0	0	0	1	0	1	749		0	13	30	23	47	47
2	6	2	2	0	117	79	117	65	60	160	23.44	58	160	22.66	60	160	23.44	1	0	0	0	0	0	1		1		1	0	1	0	0	0	0	1	0	1	209		0	11		18	66	68
2	6	2	3	0	115	77	115	75	49	159	19.38	50	159	19.78	51	159	20.17	0	0	0	1	0	0	1		1		1	0	1	0	0	0	1	0	0	1	791	0	0	14		23		66
2	6	2	2	0	109	80	113	77	60	155	24.97	51	155	21.23	49	155	20.4	0	0	0	0	1	0	1		1		1	1	1	0	0	0	0	1	0	1	512	3568	0	11	19		57
2	6	2	2	0	120	80	96	89	67	155	27.89	61	155	25.39	61	155	25.39	0	0	0	0	1	0	1		1		0	0	1	0	0	0	0	1	0	1	630	230	0	12
2	6	2	2	1	142	99	127	74	59	162	22.48	39	162	14.86	53	162	20.2	0	0	0	0	1	0	1		1		1	0	1	0	0	0	0	1	0	1	936		0	13				67
1	1	2	6	0	100	60	115	85	46	153	19.65			10.01	47	153	20.08	0	0	0	0	0	1	1		1		0	0	1	0	0	0	0	1	0	1	335		0	12	24	43	89	55
2	1	2	1	0	96	57	108	81	48	156	19.72	48	156	19.72	49	156	20.13	0	0	0	0	1	0	1		1		0	1	1	0	0	0	0	1	0	1	634		0	11		40		51
2	1	1	3	0	117	62	158	82	60	180	18.52	65	180	20.06	68	180	20.99	0	0	0	1	0	0	1		1		1	0	1	0	0	0	0	0	1	1	1063	20	0	16	48	48		129
1	6	2	2	0	110	78	188	79	45	149	20.27	47	162	17.91	52	149	23.42	1	0	0	0	0	0	1		2		1	0	1	1	0	0	0	1	0	1	639		0	11
1	6	2	1	0	120	90	116	75	60	155	24.97	55	155	22.89	56	155	23.31	0	0	0	1	0	0	1		1		1	0	0	0	0	0	0	1	0	1	908	47	0	12.4
2	1	1	2	0	133	79	142	84	53	170	18.34	50	170	17.3	55	170	19.03	0	0	0	1	0	0	1		1		0	0	1	0	0	0	1	0	0	1	374		0	11
1	6	2	2	0	119	70	104	50	55	160	21.48	53	160	20.7	57	160	22.27	1	0	0	0	0	0	1		1		0	1	0	0	0	0	0	1	0	1			1	7.5
1	7	1	1	0	126	66	99	55	36	140	18.37	53	175	17.31	53	175	17.31	0	0	0	1	0	0	1		2		0	0	0	1	0	0	0	1	0	1	128	27565	0	13	24	32	40	52
1	8	2	2	0	110	60	112	65	40	158	16.02	51.5	158	20.63	44	158	17.63	0	0	0	0	0	1	1		1		0	0	0	0	1	0	0	1	0	1	555		1	9.6
2	8	2	2	0	97	56	90	58	65.4	175	21.36	59.6	175	19.46	52.8	175	17.24	1	0	0	0	0	0	1		1		0	0	1	0	0	0	0	1	0	1	354	20	0	12.9			40.2	99
2	8	2	2	0	100	68	111	68	57	151	25	57	156	23.42	55	155	22.89	1	0	0	0	0	0	1		2		1	0	1	0	0	0	0	1	0	1			0	15
2	8	2	6	0	106	62	91	58	52	164	19.33	52	164	19.33	62	164	23.05	0	0	0	1	0	0	1		1		0	0	1	0	0	0	0	1	0	1	126	0	0	12.7			51.3	60.1
1	10	2	3	0	98	77	100	68	48	157	19.47	44	157	17.85			10.01	0	0	0	1	0	0	1		1		1	0	0	0	0	0	0	1	0	3			1	5
2	10	2	1	0	118	76	146	86	53	162	20.2	52	162	19.81	51	162	19.43	0	0	0	1	0	0	1		1		1	0	1	0	0	0	0	1	0	1	614		0	13		32		69
1	10	2	1	0	104	73	120	84	47	165	17.26	50	165	18.37	46	165	16.9	1	0	0	0	1	0	1		1		1	0	1	1	0	0	0	1	0	1	295		0	12		13		15
1	11	1	2	0	120	80	110	70	61	173	20.38	55	173	18.38	60	173	20.05	1	0	0	0	0	0	1		1		1	0	1	0	0	0	0	1	0	1			0	14
1	11	1	2	0	130	80	110	55	64	172	21.63	63	172	21.3	65	172	21.97	1	0	0	0	0	0	1		1		1	0	1	0	0	0	0	1	0	1	500		0	14.6			30.4	74.2
1	11	2	2	0	100	70	110	75	85	161	32.79	79	161	30.48	74	161	28.55	1	0	0	0	0	0	1		1		1	0	1	0	0	0	0	1	0	1		10	0	13.4			40.14
1	11	1	2	0	100	70	112	75	75		0.75	65		0.65			10.01	1	0	0	0	0	0	1		1		1	0	1	0	0	0	0	1	0	1	649		0	11.2
1	11	2	2						55	173	18.38	60	172	20.28	55	172	18.59	1	0	0	0	0	0	1		1		1	0	1	0	0	0	0	1	0	1	900		0	12.9
1	1	2	6	0	113	70	125	69	100	170	34.6	103	170	35.64	106.5	170	36.85	0	0	0	0	0	1	1		2		0	0	0	0	1	0	0	1	0	1	768	0	0	12.6	46.1	37.6	15.1	82.8
1	1	1	2	0	89	56	138	78	54	175	17.63	65	175	21.22	68	175	22.2	1	0	0	0	0	0	1		2		1	0	0	0	0	0	0	1	0	1	569	998	0	13.1	34.9	38	82	99
2	1	2	2	0	95	65	104	57	47	154	19.82	44.9	154	18.93	51	154	21.5	1	0	0	0	0	0	1		1		0	0	1	0	0	0	0	1	0	1	966	0	1	10.9		19.9		35.5
1	1	1	2	0	109	75	132	88	52	170	17.99	61	170	21.11	63	170	21.8	0	0	0	1	0	0	1		2		0	0	0	0	1	0	0	1	0	3	525		0	15		35		98
2	1	1	1	0	120	62	100	72	53	170	18.34	49	170	16.96	50	170	17.3	0	0	0	0	1	0	1		2		1	0	1	0	0	0	0	1	0	1	574		0	14	42	42	112	75
1	1	2	4	0	102	70	102	71	74	158	29.64	65	158	26.04	55	158	22.03	0	0	0	1	0	0	1		1		1	0	1	0	0	0	0	1	0	1	911		0	16		19	63	65
1	1	2	2	0	100	60	137	91	57.5	162	21.91	49	162	18.67	59.6	162	22.71	0	0	0	0	0	1	1		2		1	0	0	0	0	0	0	1	0	1	643	0	0	13.8	13.1	36	91	75.1
1	1	2	2	1	169	98	127	93	105	165	38.57	103.5	165	38.02	102	165	37.47	1	0	0	0	0	0	1		1		1	0	0	0	0	0	0	1	0	1	29.7	0	0	12.4	27.1	21.3	79.56	57.7
2	1	2	4	0	98	58	96	74	49	147	22.68	48	147	22.21	47	147	21.75	0	0	0	0	1	0	2		2		1	0	1	0	0	0	0	1	0	1	206		0	12	15	15		51
1	7	2	3	0	110	90	159	100	59	169	20.66	53	169	18.56	53	169	18.56	0	0	0	0	0	1	1		1		0	0	1	0	0	0	0	1	0	1	24	682	0	12	28	36	58	38
1	2	1	2	0	119	78	122	76	54	165	19.83	55	165	20.2	55	165	20.2	1	0	0	0	0	0	1		1		0	0	1	1	0	0	0	1	0	1	258		1	10.4	19.6	22.6	60.9
1	5	1	2	0	129	82	145	76	70	173	23.39	67.7		0.68	68		0.68	1	0	0	0	0	0	1		1		1	0	1	0	0	1	0	0	0	1	285		0	15		60		90
2	5	1	1	0	108	63	120	80	53.5	165	19.65	54	166	19.6	50	165	18.37	0	0	0	0	0	1	1		2		1	0	1	0	0	0	0	1	0	1	289	20	0	11.4		26.8		95.8
1	5	2	1	0	132	78	157	79	114	171	38.99	109	171	37.28	104	171	35.57	0	0	0	1	0	0	1		1		0	0	0	0	1	0	0	1	0	1	1925	19	0	12.6		25.2		72.3
1	5	2	2	0	110	60	122	63	58.5	152	25.32	58	152	25.1	65	152	28.13	1	0	0	0	0	0	1		1		1	0	1	0	0	0	0	1	0	1	360	20	0	11				95.1
1	2	2	4	0	112	68	129	73	62	159	24.52	59	159	23.34	51	159	20.17	0	0	0	1	0	0	1		1		1	0	1	0	0	0	0	1	0	1	697	0	1	10.1	29.3	16.5	53.1	49.2
1	5	2	2	0	109	65	90	63	60	162	22.86	58	162	22.1	73	166	26.49	1	0	0	0	0	0	4	8	2		0	0	1	0	0	0	0	1	0	1	573		0	13.2		34.1		66.3
2	5	2	2	0	99	55	133	81		195		71	191	19.46	74	191	20.28	1	0	0	0	0	0	1		1		0	0	1	0	0	0	0	1	0	1		223000	0	15		30		90
1	2	2	2	1	160	100	140	92	72	165	26.45	78	165	28.65	73	165	26.81	1	0	0	0	0	0	1		1		0	0	0	0	1	0	0	1	0	1	876	0	0	14.3	30.8	24.9	60.8	69.8
1	5	1	2	1	142	81	144	85	73	171	24.96			10.01	77	173	25.73	1	0	0	0	0	0	1		1		0	0	1	0	0	0	0	1	0	1	176		0	12.7		18.3		152.3
1	5	2	2	0	121	72	122	70	96	157	38.95	98	157	39.76	94	157	38.14	1	0	0	0	0	0	1		1		0	0	0	0	1	0	0	1	0	1	493	0	0	11	21
1	5	2	3	0	126	108	134	91	111	171	37.96	105	171	35.91	95	171	32.49	0	0	0	1	0	0	1		1		0	0	1	0	0	0	0	1	0	1	476		0	11.1
1	5	2	1	0	120	70	100	60	51	150	22.67	53.6	150	23.82	55	150	24.44	0	0	0	0	1	0	1		1		0	0	1	0	0	0	0	1	0	1			0	12
1	5	2	1	0	110	70	112	60	59	158	23.63	62.5	158	25.04	60.9	158	24.4	0	0	0	0	1	0	1		1		1	0	1	0	0	0	0	1	0	1	518	75	0	11.4		9.1		63.5
2	5	1	1	0	121	77	131	88	71		0.71			10.01	109	183	32.55	0	0	0	1	0	0	2		1		0	0	1	1	0	0	0	1	0	1	154	20	0	16		78		266
2	1	1	2	0	135	87	136	72	68.6	175	22.4	68	175	22.2	73	175	23.84	1	0	0	0	0	0	2		2		1	1	0	0	0	0	0	1	0	1	207		0	14	36	17.4	70.3	116.3
2	1	1	2	0	133	80	125	72	54	171	18.47	55	171	18.81	57	171	19.49	1	0	0	0	0	0	2		2		1	0	0	0	0	0	0	1	0	1	841	20	0	14.3	12.1	37	93.5	118.6
2	3	2	2	1	175	115	145	93	55	153	23.5	48	153	20.5	47	153	20.08	1	0	0	0	0	0	1		1		1	0	1	0	0	0	0	1	0	1	171	48	0	13		28		46
1	3	1	2	0	111	73	118	73	60	174	19.82	56	174	18.5	70	174	23.12	0	0	0	0	1	0	1		3		1	0	1	0	0	0	0	1	0	2	247		0	15	33	20		71
1	3	1	6	0	97	61	104	73	58	175	18.94	61	175	19.92	58	175	18.94	0	0	0	1	0	0	1		2		1	0	1	0	0	0	0	1	0	1	260	0	0	12	22	24	87	82
2	3	2	3	0	138	85	121	77	57	158	22.83	49	158	19.63	55	158	22.03	0	0	0	1	0	0	1		1		1	0	1	0	0	0	0	1	0	1	387	0	0	12	73	29	54	54
1	3	2	2	0	109	60	109	68	41	155	17.07	43	155	17.9	46	155	19.15	1	0	0	0	0	0	1		1		0	0	1	0	0	0	0	1	0	1	732		0	13		13		57
1	3	1	2	0	104	68			65	167	23.31	58	167	20.8	53	167	19	1	0	0	0	0	0	1		1		1	0	1	1	0	0	0	0	1	1	505	180	0	16	22	41	77	71
2	3	2	3	0	104	60	117	77	55	167	19.72	56	167	20.08	56	167	20.08	0	0	0	1	0	0	1		1		1	0	1	0	0	0	0	1	0	3	29		1	6	12.9	35	65	61
1	3	2	3	0	91	64	132	84	43	163	16.18	57	163	21.45	67	163	25.22	0	0	0	1	0	0	1		1		0	0	1	0	0	0	0	1	0	1	292		0	12		24		52
1	3	2	2	0	123	79	120	67	54	169	18.91	55	169	19.26	54	179	16.85	1	0	0	0	0	0	1		1		0	0	0	0	1	0	0	1	0	1	652	20	0	11		23		69
1	3	2	4	0	116	83	117	71	48	159	18.99	55	159	21.76	48	159	18.99	0	0	0	1	0	0	1		1		1	0	1	0	0	0	0	1	0	1	459	20	1	4	10	20	70	58
2	3	2	3	0	121	85	121	78	75	164	27.89	77	164	28.63	76	164	28.26	0	0	0	1	0	0	1		1		0	0	1	0	0	0	0	1	0	1	640		0	13		18	69	62
1	3	1	2	0	122	68	111	59	56	162	21.34	46	162	17.53	53	162	20.2	1	0	0	0	0	0	3		3		1	0	1	0	0	0	0	1	0	1	273	20	0	16	18	15	52	30
1	3	2	4	0	80	34	127	84	45	152	19.48	56	152	24.24	49	152	21.21	0	0	0	1	0	0	1		2		1	0	1	0	0	0	0	1	0	1	290	20	0	12	21	16	87	70
1	3	2	2	0	117	67	103	64	47	155	19.56	40	155	16.65	48	155	19.98	0	0	0	1	0	0	1		1		0	0	1	1	0	0	0	1	0	1	568		1	9		29	62	44
1	3	2	2	0	114	77	115	78	48		0.48	59	166	21.41	58	166	21.05	0	0	0	1	0	0	1		1		0	0	0	0	1	0	0	1	0	1	758	20	0	13		18	48	38
2	3	2	1	0	116	69	114	68	59	158	23.63	60	158	24.03	60	158	24.03	0	0	0	1	0	0	1		1		1	1	0	0	0	0	0	1	0	1	355		0	12	13	21	91	81
1	3	1	3	0	122	77	121	55	55	172	18.59	55	172	18.59	56	172	18.93	0	0	0	1	0	0	1		3		0	0	1	1	0	0	0	1	0	5	32		0	12		39		76
2	3	2	6	0	112	75	125	62	78	164	29	76	164	28.26	73	164	27.14	0	0	0	0	0	1	1		1		0	0	0	0	1	0	0	1	0	1		20	0	15	25			62
1	3	2	4	0	126	87	142	88	59	155	24.56	59	155	24.56	72	155	29.97	0	0	0	1	0	0	1		1		1	1	1	0	0	0	0	1	0	1	651	0	0	12	12	17	45	49
2	3	1	2	0	87	64	115	72	45	169	15.76	51	169	17.86	51	169	17.86	1	0	0	0	0	0	1		1		1	0	1	0	0	0	0	1	0	2	159	0	0	12	106	44	70	64
1	3	1	4	0	103	71	131	88	54	172	18.25	55	172	18.59	56	172	18.93	0	0	0	1	0	0	1		1		1	1	1	0	0	0	0	1	0	1	312		0	13	19	31	105	84
1	3	1	2	0	117	77	143	78	63	174	20.81	67	174	22.13	67	174	22.13	1	0	0	0	0	0	1		2		1	0	0	1	0	0	0	1	0	1	398	54	0	15		21	10	89
1	3	1	2	0	125	74	128	80	71	178	22.41	80	178	25.25	79	178	24.93	1	0	0	0	0	0	1		1		0	0	1	1	0	0	0	1	0	1	621	535	0	13		21	89	109
1	3	2	2	0	112	67	98	62	64	158	25.64	50	158	20.03	64	158	25.64	1	0	0	0	0	0	1		1		1	0	1	0	0	0	0	1	0	1	358	229	1	7.5		15.5	58.9	46.6
1	3	1	2	0	124	82	107	68	55	176	17.76	56	176	18.08	64	176	20.66	1	0	0	0	0	0	1		1		1	0	1	1	0	0	0	1	0	1	521	25	0	17	14	17	77	76
1	3	1	2	1	143	83	155	91	104	178	32.82	98	187	28.02	102	187	29.17	1	0	0	0	0	0	1		1		0	0	0	0	1	0	0	1	0	1	566	0	0	15			92
1	3	1	1	0	110	60	172	103	55	185	16.07	67	155	27.89	66	185	19.28	0	0	0	1	0	0	1		1		0	0	1	0	0	0	0	1	0	1	290	27	0	14	26	18	94	87
1	3	2	2	0	119	78	120	40	44	161	16.97	42	161	16.2	43	161	16.59	1	0	0	0	0	0	1		1		0	0	1	0	0	0	0	1	0	1	442	20	0	11	23	20	78	37
2	3	1	3	0	115	80	98	51	64	162	24.39	64	162	24.39	63	162	24.01	0	0	0	1	0	0	1		1		1	0	0	0	0	0	0	1	0	2	943	258	0	11	6	27	85	58
1	3	1	2	0	119	58	110	56	47	161	18.13	54	161	20.83	55	161	21.22	1	0	0	0	0	0	1		1		1	0	1	0	0	0	0	0	1	1	584		0	11	99	30	64	79
1	3	2	2	0	128	93	102	66	44	157	17.85	55	157	22.31	47	157	19.07	1	0	0	0	0	0	1		1		1	0	1	0	0	0	0	1	0	1	610		0	11		35		59
1	3	2	5	0	122	75	117	74	30	151	13.16	37	155	15.4	43	158	17.22	0	0	0	1	0	0	1		1		0	0	0	1	0	0	0	1	0	1	656	0	1	9		12		41
1	3	2	2	0	116	79	127	97	59	166	21.41	60	166	21.77	61	166	22.14	1	0	0	0	0	0	1		1		1	0	1	0	0	0	0	1	0	1	366		0	13	21	31	53	97
1	3	1	1	0	136	57	129	79	58	179	18.1	57	179	17.79	57	179	17.79	0	0	0	1	0	0	1		1		0	0	1	0	0	0	0	1	0	1	657		0	16		30	54	54
1	3	2	3	0	120	76	113	54	55	159	21.76	54	159	21.36	50	159	19.78	0	0	0	1	0	0	1		1		1	0	1	1	0	0	0	1	0	1	576		0	14	33	29	75	56
1	3	1	2	0	109	59	136	83	67	175	21.88	76	175	24.82	74	175	24.16	1	0	0	0	0	0	1		1		1	0	1	0	0	0	0	1	0	1	350		0	14		40	78	103
1	3	2	2	0	134	71	130	79	61	156	25.07	59	156	24.24	52	156	21.37	1	0	0	0	0	0	1		1		1	0	0	0	0	0	0	1	0	5	484		1	10		31		159
1	3	1	2	1	145	98	148	90	56	169	19.61	52	169	18.21	52	169	18.21	1	0	0	0	0	0	1		1		1	0	1	0	0	0	1	0	0	1			0	15		35		68
1	3	1	3	1	145	97	118	79	88	145	41.85	72	165	26.45	68	165	24.98	0	0	0	1	0	0	1		2		1	0	1	0	0	0	0	1	0	1	354	280	0	12		11	56	98
2	3	1	2	1	145	104	114	87	57	174	18.83	55	174	18.17	67	174	22.13	1	0	0	0	0	0	1		1		0	0	1	1	0	0	0	1	0	1	336		0	13.8	39.9	125.9	94	86
1	3	2	2	0	104	65	93	66	48	150	21.33	50	150	22.22	50.4	150	22.4	1	0	0	0	0	0	1		1		0	0	1	1	0	0	0	1	0	1	304	20	0	14.5	18.8		52.6	55.3
1	3	1	2	0	116	67	113	70	68	181	20.76	64	181	19.54	66	181	20.15	1	0	0	0	0	0	1		2		1	0	1	0	0	0	0	1	0	1	236	20	0	15	32	22	76	84
1	3	2	2	0	118	71	117	80	58	152	25.1	59	152	25.54	63	157	25.56	1	0	0	0	0	0	1		1		0	0	1	0	0	0	0	1	0	1	802	0	0	11		23		76
1	3	2	1	0	132	88	139	88	42	159	16.61	55	159	21.76	70	159	27.69	0	0	0	1	0	0	1		1		0	0	1	0	0	0	0	1	0	1	286	20	0	12	15	52	43	47
1	3	1	2	0	138	67	122	76	50	172	16.9	51	172	17.24	52	172	17.58	0	0	0	1	0	0	1		2		0	0	1	0	0	0	0	1	0	1	247		0	13	19	27	54	56
1	3	2	2	0	125	85	128	73	58	167	20.8	62	164	23.05	66	165	24.24	1	0	0	0	0	0	1		1		1	0	1	0	0	0	0	1	0	1	554	55	1	9	19	9	84	60
1	3	1	2	0	115	70	144	97	59	170	20.42	66	170	22.84	85	170	29.41	1	0	0	0	0	0	1		1		0	0	1	1	0	0	0	1	0	1	737		0	16		43	136	59
1	3	2	2	0	109	77	122	77	53	160	20.7	77	160	30.08	72	160	28.13	0	0	0	1	0	0	1		1		1	0	1	0	0	0	0	1	0	1	850	20	0	13	24	22	101	52
1	3	2	2	0	100	70	108	67	51	165	18.73	41	165	15.06	50	165	18.37	1	0	0	0	0	0	1		1		0	0	1	1	0	0	0	1	0	1	365	20	0	14	24	28	65	53
1	3	2	2	0	120	76	131	68	59	157	23.94	58	157	23.53	72	157	29.21	1	0	0	0	0	0	1		1		1	0	1	0	0	0	0	1	0	1	356	20	0	13		13		53
1	3	1	2	0	106	57	122	74	69	177	22.02	75	177	23.94	75	177	23.94	1	0	0	0	0	0	1		1		0	0	1	0	0	0	0	1	0	1	397	20	0	14		35		71
1	3	2	4	0	131	36			70	175	22.86	66	175	21.55	74	175	24.16	0	0	0	1	0	0	1		1		0	0	1	1	0	0	0	1	0	5	270	20	1	9		32		63
1	3	1	1	0	139	79	127	76	70	180	21.6	68	179	21.22	75	180	23.15	0	0	0	1	0	0	1		1		1	0	0	0	0	0	0	1	0	1	433	20	0	17	17	28	125	70
1	3	1	2	0	119	64	168	60	63	168	22.32	63	158	25.24	52	158	20.83	1	0	0	0	0	0	1		1		1	0	1	0	0	0	0	1	0	1	453		0	13		24		52
1	3	2	2	0	95	67	127	59	61	155	25.39	69	165	25.34	70	169	24.51	1	0	0	0	0	0	1		1		1	0	1	0	0	0	0	1	0	1	330	1603	1	8	10	18	81	55
1	3	2	2	0	117	86	106	81	57	155	23.73	53	155	22.06	56	155	23.31	1	0	0	0	0	0	1		1		1	0	1	0	0	0	0	1	0	1	920	0	0	14	83	27		48
1	3	1	2	1	164	121	129	86	56	166	20.32	69	166	25.04	68	166	24.68	0	0	0	1	0	0	1		2		0	0	1	1	0	0	0	1	0	1	493		0	11	15		113	115
1	3	1	2	0	137	111	109	77	67	174	22.13	64	174	21.14	71	174	23.45	1	0	0	0	0	0	1		1		1	0	1	1	0	0	0	1	0	1	192	20	0	14	11	12	71	102
1	3	1	2	0	107	66	135	82	67	170	23.18	68	170	23.53	69	170	23.88	1	0	0	0	0	0	1		1		1	0	1	0	0	0	0	1	0	1	294		0	17	15	75	86	86
1	3	2	2	0	114	81	107	82	69	168	24.45	60	168	21.26	62	168	21.97	0	0	0	1	0	0	1		1		1	0	1	0	0	0	0	1	0	1	469	20	1	8	8	34	117	73
1	3	1	3	0	120	80	97	63	38	165	13.96	51	165	18.73	57	165	20.94	0	0	0	1	0	0	1		2		1	0	1	0	0	0	0	1	0	1	474	22	0	15		25		55
1	3	2	4	0	92	57	98	67	38	148	17.35	34	148	15.52	46	148	21	0	0	0	1	0	0	1		1		1	0	1	0	0	0	0	1	0	1	141	101000	1	9	25		63	56
1	3	2	4	0	94	58	120	79	48	158	19.23	50	158	20.03	52	158	20.83	0	0	0	1	0	0	1		2		1	0	1	0	0	0	0	1	0	1	339	29160	0	15	18	22	78	47
1	3	1	2	1	148	90	130	82	71	180	21.91	83	180	25.62	85	180	26.23	1	0	0	0	0	0	1		2		1	0	1	0	0	0	0	1	0	1	506	36	0	13	29	16	120	96
1	3	2	1	0	118	73	102	48	42	154	17.71	46	154	19.4	47	154	19.82	0	0	0	1	0	0	1		1		0	0	1	1	0	0	0	1	0	1	803	0	1	9	12	9	168	58
1	3	2	3	0	126	81	109	72	66	160	25.78	68	160	26.56	62	160	24.22	0	0	0	1	0	0	1		1		0	0	1	0	0	0	0	1	0	1	673	0	0	14	28	15	87	59
1	3	2	3	0	117	71	157	82	45	159	17.8	50	159	19.78	52	159	20.57	0	0	0	1	0	0	1		1		1	0	1	1	0	0	0	1	0	1	352	20	0	15	19	54	58	55
1	3	2	2	0	134	88	114	69	52	153	22.21	53	153	22.64	57	153	24.35	1	0	0	0	0	0	1		1		1	0	1	1	0	0	0	1	0	1	422	20	0	12	18	30	59	47
1	3	2	4	0	122	97	152	92	45	150	20	50	150	22.22	57	150	25.33	0	0	0	1	0	0	1		2		0	0	1	0	0	0	0	1	0	1	685	0	0	12	31	31	136	75
1	3	2	2	0	122	79	159	98	51	158	20.43	57	158	22.83	60	158	24.03	1	0	0	0	0	0	1		1		1	0	1	0	0	0	0	1	0	1	657	731	1	10	18	20	90	56
1	3	1	2	1	148	96	132	75	73	170	25.26	82	170	28.37	70	170	24.22	1	0	0	0	0	0	1		1		0	0	1	0	0	0	0	1	0	1	212	20	0	14	54	35	100	80
2	3	1	2	1	153	98	128	84	58	177	18.51	58	177	18.51	60	177	19.15	1	0	0	0	0	0	1		1		1	0	1	0	0	0	0	1	0	1	365		0	14	21		107	85
1	3	1	2	1	151	89	153	92	76	186	21.97	70	186	20.23	72	186	20.81	1	0	0	0	0	0	1		2		1	0	1	0	0	0	0	1	0	1	385	35	0	13	21	20	84	74
1	3	2	2	0	100	78	116	68	45	158	18.03	53	158	21.23	56	158	22.43	1	0	0	0	0	0	1		1		1	0	1	1	0	0	0	1	0	1	526	0	0	12	68	21	86	66
1	3	2	1	0	111	76	124	80	56	162	21.34	65	162	24.77	63	162	24.01	0	0	0	1	0	0	1		2		0	0	1	0	0	0	0	1	0	1	330	1552	0	13		44	107	80
1	3	2	1	1	161	123	253	130	81	157	32.86	94	157	38.14	93	157	37.73	0	0	0	1	0	0	1		1		0	0	1	0	0	0	0	1	0	1	626	858	0	11	17	16	93	73
1	3	2	2	0	107	85	98	53	70	180	21.6	80	180	24.69	85	180	26.23	1	0	0	0	0	0	1		2		0	0	1	1	0	0	0	1	0	1	456	0	0	14	24	30	120	73
1	3	1	2	0	132	92	105	63	60	166	21.77	60	166	21.77	86	177	27.45	1	0	0	0	0	0	1		1		1	0	1	0	0	0	0	1	0	1	513		0	15	24	24	23	76
1	3	1	3	0	113	69	112	62	61	167	21.87	60	167	21.51	58	167	20.8	0	0	0	1	0	0	1		1		1	0	0	0	0	0	0	1	0	2	876	709	1	10	64	33	91	73
1	3	1	2	0	117	76	95	61	58	170	20.07	57	175	18.61	57	175	18.61	1	0	0	0	0	0	1		1		1	0	0	0	0	0	0	1	0	1	474	20	0	14	21	51	91	68
1	3	1	2	0	110	77	101	71	60	172	20.28	61	172	20.62	60	172	20.28	1	0	0	0	0	0	1		1		0	0	1	1	0	0	0	1	0	1	530		0	15	46	16	105	79
1	3	1	2	0	94	64	114	67	70	172	23.66	75	172	25.35	80	172	27.04	1	0	0	0	0	0	1		3		0	0	1	0	0	0	0	1	0	1	374	1216299	0	15	15	21	95	71
1	3	2	1	0	101	53	118	77	47	173	15.7	58	175	18.94	62	175	20.24	0	0	0	1	0	0	1		1		0	0	0	1	0	0	0	1	0	1	921	20	0	12	10	22	63	54
1	3	1	1	0	101	75	96	54	40	159	15.82	40	159	15.82			10.01	0	0	0	1	0	0	1		1		0	0	1	1	0	0	0	1	0	1	116	18571	0	13	22	16	41	62
1	3	2	4	0	91	46	105	73	65	157	26.37	57	157	23.12	53	157	21.5	0	0	0	1	0	0	1		1		0	0	1	1	0	0	0	1	0	1	616	233	0	14	29		74	56
2	3	2	4	0	98	60	119	69	68	162	25.91	67	162	25.53	73	162	27.82	0	0	0	1	0	0	1		1		1	0	1	0	0	0	0	1	0	1	321	20	0	14	15		63
1	3	2	2	1	144	99	128	89	75	167	26.89	76	167	27.25	96	167	34.42	0	0	0	1	0	0	1		1		0	0	1	0	0	0	0	1	0	1	448	82	0	14	14	31	75	76
2	3	1	2	0	106	69	145	64	53	174	17.51	71	174	23.45	72	174	23.78	1	0	0	0	0	0	1		1		0	0	1	0	0	0	0	1	0	1	398	20	0	14		50	96	74
1	3	1	2	0	115	72	114	63	63	170	21.8	63	170	21.8	61	170	21.11	1	0	0	0	0	0	1		4	22	1	0	0	1	0	0	0	1	0	1	719	3814	0	13	32	15	75	54
1	3	1	2	1	143	85	142	75	60	165	22.04	62	165	22.77	62	165	22.77	1	0	0	0	0	0	1		2		1	0	1	0	0	0	0	1	0	1	383	32	0	19	26	23	69	71
1	3	1	2	0	104	57	174	71	55	179	17.17	63	179	19.66	73	179	22.78	1	0	0	0	0	0	1		3		0	1	1	0	0	0	0	1	0	1	371	150711	0	11	18	20	73	96
2	3	2	3	0	129	83	163	73	54	153	23.07	59	153	25.2	50	153	21.36	0	0	0	1	0	0	1		1		0	1	1	1	0	0	0	1	0	1	330	2273	0	12	19	15	59	67
2	3	1	2	0	97	72	120	76	52	170	17.99	53	170	18.34	53	170	18.34	1	0	0	0	0	0	1		1		1	0	1	1	0	0	0	1	0	1	474	20	0	15	42	24	64	61
2	3	1	2	0	102	72	115	74	66	171	22.57	70	171	23.94	66	171	22.57	0	0	0	0	0	1	1		1		0	0	0	1	0	0	0	1	0	1	172	33	1	10		23	112	62
2	3	2	2	0	138	83	134	91	58	165	21.3	56	165	20.57	63	165	23.14	1	0	0	0	0	0	1		1		1	0	1	0	0	0	0	1	0	1	680		0	12	21	52	56	65
2	3	2	1	0	99	76	114	75	43	164	15.99	56	164	20.82	64	164	23.8	0	0	0	1	0	0	1		1		0	0	1	1	0	0	0	1	0	1	431	20	0	11	19	10	74	67
2	3	2	1	0	113	76	136	88	55	168	19.49	49	168	17.36	54	168	19.13	0	0	0	1	0	0	1		1		0	0	1	0	0	0	0	1	0	1	1011		0	14	98	22		57
2	3	2	4	0	111	74	120	78	54	168	19.13	54	168	19.13	59	168	20.9	0	0	0	1	0	0	1		1		0	0	1	1	0	0	0	1	0	1	617	20	0	15	15	52	78	52
2	3	1	1	0	138	74	142	79	62	177	19.79	58	177	18.51	65	177	20.75	0	0	0	1	0	0	2		1		0	0	1	0	0	0	0	1	0	1	181	20	0	14	15	15	94	65
2	3	2	2	0	107	81	100	77	43	161	16.59	44	161	16.97	36	161	13.89	1	0	0	0	0	0	1		1		1	0	0	0	0	0	0	1	0	1	591	20	0	12	16	29	46	40
2	3	2	2	0	110	88	111	85	50	163	18.82	48	163	18.07	49	163	18.44	0	0	0	1	0	0	1		1		1	0	0	0	0	0	0	1	0	1	571	202	0	12	20	32	53
2	3	2	2	0	108	63	102	47	58	160	22.66	52	160	20.31	54	160	21.09	1	0	0	0	0	0	1		1		1	0	1	0	0	0	0	1	0	1	360	2618	0	14	20		48	36
2	3	1	2	0	129	87	120	79	63	176	20.34	65	176	20.98	67	176	21.63	1	0	0	0	0	0	1		2		1	0	1	0	0	0	0	1	0	1	107	20	0	12	20	27	89	74
2	3	2	6	0	114	71	126	82	51	165	18.73	52	165	19.1			10.01	0	0	0	1	0	0	1		1		0	0	0	1	0	0	0	1	0	1	927	20	1	6	21	27	67	62
2	3	2	2	0	138	85	165	92	49	146	22.99	49	146	22.99	50	146	23.46	1	0	0	0	0	0	1		1		0	0	1	0	0	0	0	1	0	1	640	0	0	15	30	22	62	44
2	3	2	2	0	110	60	106	70	54	160	21.09	45	160	17.58	45	160	17.58	0	0	0	1	0	0	1		1		0	1	1	0	0	0	0	1	0	1	235	558	0	13	27	31	64	58
2	3	2	2	0	135	69	102	61	70	170	24.22	64	170	22.15	67	170	23.18	1	0	0	0	0	0	1		1		0	0	1	0	0	0	0	1	0	1	570	0	1	7	22		75	48
2	3	2	1	0	122	62	120	79	63	166	22.86	60	166	21.77	60	166	21.77	0	0	0	1	0	0	1		1		0	0	0	0	1	0	0	1	0	1	584	0	0	11		19		53
2	3	2	2	0	105	73	117	70	42	173	14.03	47	173	15.7	50	173	16.71	1	0	0	0	0	0	1		1		0	0	1	1	0	0	0	1	0	1		20	0	11	37	22	76	77
2	3	1	1	0	120	65	120	62	72	173	24.06	73	174	24.11	76	174	25.1	0	0	0	1	0	0	2		2		0	0	1	0	0	0	0	1	0	1	986		0	17	18	15	98	80
2	3	1	2	0	128	86	173	97	65	185	18.99	71	185	20.75	77	185	22.5	1	0	0	0	0	0	2		1		0	0	1	0	0	0	0	1	0	1	421	35	0	15		18	89	56
2	3	2	2	0	110	60	114	68				67	164	24.91	63	164	23.42	1	0	0	0	0	0	1		1		0	0	0	0	1	0	0	1	0	1	855		0	13			59	64
2	3	2	2	0	116	67	122	75	64	155	26.64	59	155	24.56	55	155	22.89	0	0	0	1	0	0	1		1		1	0	0	0	0	0	0	1	0	1	481	0	0	12	39		46
2	3	2	1	0	105	58	122	82	54	171	18.47	56	171	19.15	68	171	23.26	0	0	0	1	0	0	2		2		1	0	1	0	0	0	0	1	0	1	403	30	0	13	11		51
2	3	1	2	0	118	66	120	75	65	181	19.84	73	181	22.28	71	181	21.67	0	0	0	1	0	0	4	21	1		1	0	0	0	0	0	0	1	0	1	779	49	0	15
2	3	1	2	0	139	89	139	85	64	165	23.51	73	165	26.81	74	165	27.18	1	0	0	0	0	0	2		2		0	0	1	1	0	0	0	1	0	1			0	13	19		66
2	3	2	3	1	154	108	141	99	68	158	27.24	72	158	28.84			10.01	0	0	0	1	0	0	1		1		1	1	1	0	0	0	0	1	0	1		20	0	15	19		41
2	3	2	2	0	119	68	129	70	60	162	22.86	62	162	23.62			10.01	1	0	0	0	0	0	2		2		0	0	1	0	0	0	0	1	0	1		20	1	6
2	12	2	1	0	111	66	126	92	48	162	18.29	50	160	19.53	45	160	17.58	0	0	0	1	0	0	1		1		0	0	1	0	0	0	0	1	0	1			0	12	27.6
1	6	1	2	0	115	78	121	81	63	167	22.59	56.1	167	20.12	55	167	19.72	1	0	0	0	0	0	1		2		1	0	0	0	0	0	0	1	0	1	237	49	1	5.5	46.5		75.5
1	6	2	2	0	109	75	115	73	81	155	33.71	79	155	32.88	84.5	155	35.17	1	0	0	0	0	0	1		1		1	0	0	0	0	0	0	1	0	1	943	649	0	14.9			52
1	6	2	2	0	99	43	101	61	47	153	20.08	46	153	19.65	43	153	18.37	1	0	0	0	0	0	1		1		0	0	0	1	0	0	0	1	0	1	381	19	0	14.4	1.1	21.4	15.6	44
1	2	2	2	0	90	59	98	51	53	153	22.64	47	153	20.08	50	153	21.36	1	0	0	0	0	0	1		1		0	1	0	0	0	0	0	1	0	1	538	0	0	12.2	25.4	34.6	41.7	36.2
1	2	1	2	1	182	99	172	99	56	160	21.88	54	160	21.09	55	160	21.48	1	0	0	0	0	0	1		1		1	0	0	0	0	0	0	1	0	1	187	0	0	14.9	24.8	18.3	69	59
1	7	2	5	0	96	76	140	97	60	167	21.51	60	167	21.51	65	167	23.31	0	0	0	1	0	0	1		1		0	0	1	0	0	0	0	1	0	1	707	56	0	12	22		59
2	6	1	2	0	118	71	130	70	58	167	20.8	61	167	21.87	69	167	24.74	0	0	0	0	1	0	1		1		1	0	1	0	0	0	0	1	0	1	348	26	0	13	50	134	53	81
2	2	1	1	0	106	59	144	58	59	179	18.41	84	178	26.51	58	178	18.31	0	0	0	0	1	0	1		1		0	0	1	0	0	0	0	1	0	1	309		0	11	24	29	102	88
1	2	2	2	0	115	75	139	66	60	164	22.31	57	164	21.19	63	164	23.42	1	0	0	0	0	0	1		2		0	0	1	0	0	0	0	1	0	1	768	0	0	13.5	30.7	49.5	90.2	68.8
1	2	2	4	0	111	74	120	83	66	167	23.67	67	167	24.02	70	167	25.1	0	0	0	1	0	0	1		1		0	0	1	1	0	0	0	0	1	1	486	0	1	9.4	23.6	50.8	75	62
1	2	1	2	0	126	82	153	73	57	169	19.96	60	169	21.01	61	169	21.36	1	0	0	0	0	0	1		1		0	0	1	0	0	0	0	1	0	1	672	0	0	13.2	48.3	41.8	90.9	72.1
2	2	2	6	0	101	71	125	87	52	165	19.1	62	165	22.77	74	165	27.18	0	0	0	0	0	1	1		1		1	0	1	0	0	0	0	1	0	1	398		1	10	15	18	93
2	2	1	2	1	142	74	148	86	54	174	17.84	53	174	17.51	58	170	20.07	1	0	0	0	0	0	1		1		1	0	1	0	0	0	0	1	0	1	318		0	15		26		55
2	2	1	3	1	145	90	120	70	59	174	19.49	56	174	18.5	56	178	17.67	0	0	0	0	1	0	1		1		0	0	1	0	0	0	0	1	0	1	286		0	14	25	29	65	99
2	2	2	2	0	120	81	117	66	54	159	21.36	55	159	21.76	62	159	24.52	1	0	0	0	0	0	1		2		0	0	1	0	0	0	0	1	0	1	288		0	14	14	18	56	68
2	2	2	1	0	128	81	129	84	70	161	27.01	56	161	21.6	68	161	26.23	0	0	0	0	1	0	1		1		0	0	1	0	0	0	0	1	0	1	645	20	0	11	34	21	63	90
2	2	1	2	1	165	106	135	89	55	164	20.45	56	164	20.82	55	164	20.45	0	0	0	0	1	0	1		1		1	0	1	0	0	0	0	1	0	1	214		0	11	20	21	76	130
2	2	2	3	1	144	81	126	72	63	169	22.06	56	146	26.27	51	155	21.23	0	0	0	0	1	0	1		1		0	0	0	0	1	0	0	1	0	1	374		0	13	15	12	66	72
2	2	1	2	1	140	89	139	87	57	168	20.2	55	168	19.49	66	168	23.38	1	0	0	0	0	0	1		1		1	0	1	0	0	0	0	1	0	1	159		0	17	16	20		55
1	2	2	4	0	138	83	139	71	50	156	20.55	53	156	21.78	59	156	24.24	0	0	0	1	0	0	1		1		0	0	0	0	1	0	0	1	0	1	705	0	0	12.8	16.5	18.8	72.2	55.9
1	2	1	5	0	99	58			44	150	19.56	50	151	21.93	59	151	25.88	0	0	1	0	0	0	1		1		0	0	1	0	0	0	0	1	0	1	346		0	14.7	23.4	18.2	42.2	49.1
1	2	2	2	0	138	71	121	74	55	162	20.96	53	163	19.95	52	162	19.81	1	0	0	0	0	0	1		1		0	0	0	0	1	0	0	1	0	1	856	0	0	12	37.8	31.4	51.5	47.6
2	9	2	2	0	115	68	108	63	73	168	25.86	73	168	25.86	70	168	24.8	1	0	0	0	0	0	1		2		1	0	1	0	0	0	0	1	0	1	1264	559	0	13
1	9	2	2	0	116	76	92	60	59	161	22.76	59	161	22.76	60	161	23.15	1	0	0	0	0	0	1		2		1	0	1	0	0	0	0	1	0	1	643	103	0	11	30		176
1	9	2	5	0	112	83	114	65	57	157	23.12	51	157	20.69	57	157	23.12	0	0	0	1	0	0	1		2		0	0	1	0	0	0	0	1	0	1	710		0	11
1	9	2	2	1	150	110	188	123	43	150	19.11	44	150	19.56	48	150	21.33	1	0	0	0	0	0	1		2		1	0	1	0	0	0	0	1	0	1	1038	0	0	12
1	9	2	5	0	124	73	110	74	60	164	22.31	62	164	23.05	79	167	28.33	0	0	0	1	0	0	1		2		0	0	0	1	0	0	0	1	0	1	1164	10	0	11
1	9	2	4	0	109	87	105	59	47	156	19.31	46	163	17.31	56	163	21.08	0	0	0	1	0	0	1		1		0	0	1	0	0	0	0	1	0	1	793	0	0	12
1	9	2	2	0	101	73	108	73	64	167	22.95	60	167	21.51	60	167	21.51	1	0	0	0	0	0	1		2		1	0	1	0	0	0	0	1	0	1	665	0	1	10
1	9	2	1	0	121	68	133	88	76	168	26.93	71	168	25.16	67	168	23.74	0	0	0	1	0	0	1		1		1	0	1	0	0	0	0	1	0	1	62	10500	0	15
1	2	2	4	0	124	92	114	71	47	153	20.08	49	153	20.93	58	153	24.78	0	0	0	1	0	0	1		2		1	0	0	0	0	0	0	1	0	1	300	0	0	11.8	40.5	115.6	42	32.7
1	2	1	2	0	126	88	150	94	53	183	15.83	51	183	15.23	50	183	14.93	1	0	0	0	0	0	1		1		0	0	1	0	0	0	0	1	0	1	168	0	0	14.3	21.4	14.8	51.1	48.9
1	2	2	2	0	96	55	101	57	66	170	22.84	65	170	22.49	62	170	21.45	1	0	0	0	0	0	1		1		1	0	1	0	0	0	0	1	0	1	660	20	0	13.4	9.1	15.8	61.3	61
1	2	2	4	0	103	62	108	50	50	155	20.81	48	155	19.98	48	155	19.98	0	0	0	1	0	0	1		2		0	0	1	1	0	0	0	1	0	1	364	0	1	10.9	9.8	22.2	55.6	38.2
1	2	1	2	0	112	73	83	63	51	170	17.65	52	170	17.99	50	170	17.3	1	0	0	0	0	0	1		2		0	0	1	0	0	0	0	1	0	1	485	20	0	14.1	21	15.6	74.7	68.3
1	2	2	2	0	101	69	112	79	45	160	17.58	46	160	17.97	45	160	17.58	1	0	0	0	0	0	1		1		0	0	0	0	1	0	0	1	0	1	677	0	1	10.1	13.3	21.4	41.8	47.1
1	2	1	2	0	110	87	116	49	57	174	18.83	56	174	18.5	58	174	19.16	1	0	0	0	0	0	1		1		0	0	1	0	0	0	0	1	0	1	274	0	0	12.1	50.5	16.4	49.5
1	2	1	2	0	137	91	160	108	59	165	21.67	58	165	21.3	56	165	20.57	1	0	0	0	0	0	1		1		1	0	1	0	0	0	0	1	0	1	215	179	0	13.9	25.3	32.8	102.9	107.3
1	2	2	2	0	100	60			56	155	23.31	57	155	23.73	57	155	23.73	0	0	0	0	0	1	1		1		1	0	0	0	0	0	0	1	0	1	366		0	13.2	40.3	19.8	60.7	53.9
1	2	1	2	0	108	68	98	62	65	174	21.47	64	174	21.14	65	174	21.47	1	0	0	0	0	0	1		1		1	0	1	0	0	0	0	1	0	1	290	0	0	13.2	48.2	42.6	74.9	53.01
1	2	2	4	1	160	70	132	88	54	165	19.83	58	165	21.3	60	165	22.04	0	0	0	1	0	0	1		1		1	0	1	0	0	0	0	1	0	1	1082	0	0	12.4	22.5	15.5	52.4	53.5
1	2	2	1	0	106	68			45	163	16.94	48	163	18.07	49	163	18.44	0	0	0	0	0	1	1		1		1	0	0	0	0	0	0	1	0	1	554		0	11.7	25	11.5	40.5	13.8
1	2	2	2	0	100	60	153	91	61	165	22.41	65	165	23.88	63	165	23.14	1	0	0	0	0	0	1		1		0	0	1	1	0	0	0	1	0	1	594	0	0	11.4	18.7	16.5	46.9	46.2
1	2	2	6	0	133	83	104	73	58	140	29.59	56	140	28.57	54	140	27.55	0	0	0	1	0	0	1		1		1	1	1	0	0	0	0	1	1	1	221	20	0	12.7	20.1	24.6	54.4	79.1
1	2	2	2	1	150	100	205	154	56	165	20.57	59	165	21.67	64	165	23.51	1	0	0	0	0	0	1		1		1	0	0	0	0	0	0	1	0	1	214	0	0	12.8	30.8	26.4	43.9	41.3
1	2	2	2	0	100	70	104	70	53	166	19.23	50	166	18.14	53	166	19.23	1	0	0	0	0	0	1		1		0	0	1	0	0	0	0	1	0	1	196	0	0	11.5	32.4	23.5	45.8	49.8
1	2	1	2	0	113	58	98	48	55	175	17.96	55	175	17.96	57	175	18.61	0	0	0	0	0	1	1		3		1	0	0	0	0	0	0	1	0	1	358		0	12.7	68	19.1	73.8	54
1	2	1	1	0	133	80			54	169	18.91	55	169	19.26	53	169	18.56	0	0	0	0	0	1	1		1		0	0	1	0	0	0	0	1	0	1	1190		0	15.1	76.1	19	61.6	72.6
1	2	1	2	1	145	72	144	72	60	164	22.31	61	164	22.68	65	164	24.17	1	0	0	0	0	0	1		1		1	0	1	0	0	0	0	1	0	1	415	0	0	12	14	18.7	65.9	34.9
1	2	2	2				149	85	65	155	27.06	67	155	27.89	70	155	29.14	0	0	0	0	0	1	1		1		0	0	1	0	0	0	0	1	0	1	769		0	13.6	14.4	31.4	42.5	75.67
1	2	1	2	0	132	91	160	91	68	175	22.2	69	175	22.53	64	175	20.9	0	0	0	0	0	1	1		1		1	0	0	0	0	0	0	1	0	1	404		0	13.4	23.5	29.9	71.9	62
1	2	2	2	0	86	58	111	61	51	150	22.67	48	150	21.33	51	150	22.67	0	0	0	0	0	1	1		1		1	0	0	0	0	0	0	1	0	1	897		0	11.9	11.6	11.4	40.7	84.9
1	2	1	3	0	92	61	111	78	62	178	19.57	73	178	23.04	70	178	22.09	0	0	0	0	1	0	1		1		1	0	0	0	0	0	0	1	0	1	780		0	14.3	20.7	26.4	52.9	64.08
1	2	2	4	0	110	60	128	69	55	165	20.2	53	165	19.47	49	165	18	0	0	0	0	0	1	1		1		0	0	0	1	0	0	0	1	0	1	385		0	11.6		21.5		95.45
1	2	1	2	0	114	75	122	78	56	175	18.29	51	175	16.65	57	175	18.61	1	0	0	0	0	0	1		1		1	0	1	0	0	0	0	1	0	1	338	0	0	14.1	30.4	21.8	61	74.66
1	2	2	6	0	110	70			63	160	24.61	60	160	23.44	70	160	27.34	0	0	0	0	0	1	1		1		1	0	0	0	0	1	0	0	0	1	35		0	11.4	222.7	17	54.3	42.4
1	2	2	2	0	105	67	93	46	50	165	18.37	57	165	20.94	57	165	20.94	0	0	0	0	0	1	1		1		1	0	0	0	0	0	0	1	0	1	393		0	11.4	21.2	13.9	63.6	168.57
1	2	1	4	0	100	60			45	161	17.36	46	161	17.75	46	161	17.75	0	0	0	0	0	1	1		4	20	1	0	0	0	0	1	0	0	0	1	552		0	15.5	13	22.7	76.3	75
1	2	1	2	0	114	66	116	69	60	169	21.01	59	169	20.66	56	169	19.61	0	0	0	0	0	1	1		1		1	0	0	0	0	0	0	1	0	1	759		1	4.82		36.2		138.72
1	2	1	6	0	119	81	144	93	65	180	20.06	65	180	20.06	63	180	19.44	0	0	0	1	0	0	1		1		0	0	1	1	0	0	0	1	0	1	485	0	0	11.8	54.1	16.9	109.8	93
1	2	1	2	0	120	69	140	78	66	185	19.28	67	195	17.62	71	185	20.75	1	0	0	0	0	0	1		1		1	0	1	1	0	0	1	0	0	1	419	0	0	15.6	49	44.7	60.1	58.1
1	2	2	2	0	107	81	115	65	59	159	23.34	55	159	21.76	50	159	19.78	1	0	0	0	0	0	1		1		0	0	1	1	0	0	0	1	0	1	331	50	0	12.1	44.7	33.7	37.3	39
1	2	2	2	0	134	89	128	82	53	165	19.47	54	165	19.83	52	165	19.1	1	0	0	0	0	0	1		2		0	0	1	1	0	0	0	1	0	1	570	144	0	12.8	8.7	36.3	39.1	41.9
1	2	2	4	0	110	60	166	90	55	154	23.19	60	154	25.3	63	154	26.56	0	0	0	0	0	1	1		1		1	0	0	0	0	0	0	1	0	1	338		0	13.7	10.4	23.1	33.5	66.7
1	2	2	5	0	123	64			54	155	22.48	42	155	17.48	42	155	17.48	0	0	0	0	0	1	1		1		1	0	0	0	0	0	0	1	0	1	423		1	9.2	31.6	18.4	48.1	77.31
1	2	2	4	1	180	120			60	151	26.31	58	151	25.44	60	151	26.31	0	0	0	0	0	1	1		1		1	0	0	0	0	0	0	1	0	1	500		0	14.6	31.2	24.8	77.5	73.6
1	2	2	4	0	100	60	134	79	60	167	21.51	56	167	20.08	56	167	20.08	0	0	0	1	0	0	1		1		1	0	0	0	0	0	0	1	0	1	701		0	12.6	12	16.3	56.6	58.6
1	2	2	2	0	103	66			46	152	19.91	43	152	18.61	45	152	19.48	1	0	0	0	0	0	1		1		1	0	0	0	0	0	0	1	0	1	685		0	12.3	15.6	26.6	46.7	44.1
1	2	2	2	0	110	60	125	79	74	168	26.22	98	168	34.72	90	168	31.89	1	0	0	0	0	0	1		1		0	0	1	1	0	0	0	1	0	1	52	0	1	9.2	14.8	19.7	61	58.3
1	2	1	2	0	120	80	108	84	54	164	20.08	54	164	20.08	55	164	20.45	1	0	0	0	0	0	1		1		0	0	1	1	0	0	0	1	0	1	654	143	0	15.4	85.3	35.8	71.4	64.2
1	2	1	2	0	120	70	129	74	49	168	17.36	52	168	18.42	53	168	18.78	1	0	0	0	0	0	1		1		0	0	1	1	0	0	0	1	0	1	236	0	0	14.6	18.3	24.5	58.2	58.9
1	2	2	4	0	101	67	104	68	70	165	25.71	69	165	25.34	66	165	24.24	0	0	0	1	0	0	1		2		0	0	1	1	0	0	0	1	0	1	270	0	0	11.4	27.7	17.8	55.4	45.5
1	2	2	2	0	103	63	94	65	61	159	24.13	58	159	22.94	66	159	26.11	1	0	0	0	0	0	1		1		0	0	1	1	0	0	0	1	0	1	563	0	0	13.5	10.8	25.7	63.5	58.5
1	2	1	2	0	127	79	134	84	62	176	20.02	61	176	19.69	64	176	20.66	1	0	0	0	0	0	1		1		1	0	1	0	0	0	0	1	0	1	400	62	0	18.9	21.9	27.9	54.2	71.3
1	2	2	2	0	100	60	110	65	55	152	23.81	69	152	29.86	67	152	29	1	0	0	0	0	0	1		1		0	0	1	1	0	0	0	0	1	1	480	0	0	14.2	23.4	22.7	54.4	54.8
1	2	2	1	0	116	72	124	75	54	161	20.83	52	161	20.06	56	161	21.6	0	0	0	1	0	0	1		1		1	0	1	0	0	0	0	1	0	1	738	0	0	11.2	27.4	21.7	44.3	54.2
1	2	1	2	1	140	76	141	81	69	175	22.53	67	175	21.88	68	175	22.2	1	0	0	0	0	0	1		1		0	0	1	0	0	0	0	1	0	1	213	0	0	14.5	56.9	35	57	51.2
1	2	2	2	0	111	73	111	75	51	155	21.23	52	155	21.64	52	155	21.64	1	0	0	0	0	0	1		1		0	0	1	0	0	0	0	1	0	1	350		0	12	21.7	30.4	56.2	54.2
1	2	1	2	0	137	92	128	78	72	172	24.34	70	172	23.66	64	172	21.63	1	0	0	0	0	0	1		1		0	0	1	1	0	0	0	1	0	1	194	0	0	14.7	61	35.5	75.3	75.5
1	2	2	2	0	134	89	172	102	57	166	20.69	60	166	21.77	56	166	20.32	1	0	0	0	0	0	1		1		0	1	0	0	0	0	0	1	0	1	1130	22	0	12.5	17.9	53	34	54.2
1	2	1	2	0	125	75	152	77	66	172	22.31	56	172	18.93	55	172	18.59	1	0	0	0	0	0	1		2		0	0	1	0	0	0	0	1	0	1	352	36	0	13.8	24.9	21.2	63.3	53.6
1	2	2	2	0	126	85	115	78	63	160	24.61	61	160	23.83	59	160	23.05	1	0	0	0	0	0	1		1		0	0	1	0	0	0	0	1	0	1	485	20	0	12.7	53.3	45.7	57.1	48.4
1	2	2	2	0	114	78	121	71	49	159	19.38	50	159	19.78	53	159	20.96	1	0	0	0	0	0	1		1		0	0	1	0	0	0	0	1	0	1	770	0	1	10.7	21.3	34.5	51.1	48.4
1	2	2	2	0	104	75	145	84	45	156	18.49	46	156	18.9	48	156	19.72	1	0	0	0	0	0	1		1		0	0	1	0	0	0	0	1	0	1	305	0	0	11.7	12.8	26.4	42.4	46.8
1	2	2	2	0	103	57	116	81	67	162	25.53	70	162	26.67	72	162	27.43	1	0	0	0	0	0	1		1		0	1	0	0	0	0	0	1	0	1	442	20	0	12.1	29.4	16.9	64.1	69.1
1	2	2	2	0	137	81	104	73	67	157	27.18	54	157	21.91	56	157	22.72	1	0	0	0	0	0	1		1		0	0	1	0	0	0	0	1	0	1	1407	0	0	15.8	76.5	39.1	56.3	40
1	2	2	5	0	106	73	111	66	59	153	25.2	50	153	21.36	55	153	23.5	0	0	0	1	0	0	1		1		0	0	1	0	0	0	0	1	0	1	814	0	0	12.5	14	17.8	57.4	48.9
1	2	1	2	0	132	86	117	99	85	180	26.23	88	180	27.16	86	180	26.54	1	0	0	0	0	0	1		1		0	0	1	0	0	0	0	1	0	1	370	0	0	17.4	29.4	20.3	9.6	68.8
1	2	2	5	1	185	134	243	148	59	159	23.34	57	159	22.55	61	159	24.13	0	0	0	1	0	0	1		1		0	0	1	0	0	0	0	1	0	1	385	0	0	12.1	23.3	19.1	67.2	50
1	2	1	5	0	130	91	114	73	64	161	24.69	62	161	23.92	67	161	25.85	0	0	0	1	0	0	1		2		0	0	1	0	0	0	0	1	0	1	696	0	0	14.9	19.7	50.1	74.3	74.7
1	2	2	2	0	110	75	118	66	85	153	36.31	86	153	36.74	83	153	35.46	1	0	0	0	0	0	1		1		0	0	1	0	0	0	0	1	0	1	757	0	0	12.7	14.3	25.3	63.1	62.1
1	2	1	2	0	89	61	119	78	53	164	19.71	55	164	20.45	51	164	18.96	1	0	0	0	0	0	1		2		0	0	1	0	0	0	1	0	0	1	318	0	0	12.5	37.9	26.8	69	51.4
1	2	2	4	1	217	136	207	137	52	162	19.81	56	162	21.34	60	162	22.86	0	0	0	1	0	0	1		1		0	0	1	0	0	0	0	1	0	1	214	77	0	12.3	17.4	47.1	47.8	49.5
1	2	1	2	0	130	72	110	60	70	175	22.86	61	175	19.92	73	175	23.84	1	0	0	0	0	0	1		2		0	0	1	1	0	0	0	1	0	1	618	54	0	14.9	41.7	60.8	67.6	55.6
1	2	1	5	0	116	55	135	71	53	164	19.71	51	164	18.96	52	164	19.33	0	0	0	0	0	1	1		2		0	0	1	1	0	0	0	1	0	1	395	20	0	16.6	18.1	30.7	69.2	66.2
1	2	1	2	0	124	86	157	142	103	181	31.44	107	181	32.66	102	181	31.13	1	0	0	0	0	0	1		1		0	0	1	0	0	0	0	1	0	1	262	0	0	14.8	19.8	40.4	63.2	59.5
1	2	2	3	0	130	86			69	167	24.74	82	167	29.4	84	167	30.12	0	0	0	0	0	1	1		1		0	0	0	1	0	0	0	1	0	1	63		0	13.5	29.8	84.1	91.1	96.2
1	2	2	4	0	114	70	118	65	61	165	22.41	62	165	22.77	51	165	18.73	0	0	0	1	0	0	1		3		0	0	1	0	0	0	0	1	0	1	224	6532	1	10.3	30.1	138	46	49.4
1	2	2	1	0	125	75	116	70	48	165	17.63	46	165	16.9	46	165	16.9	0	0	0	1	0	0	1		1		0	0	1	0	0	0	0	1	0	1	621	0	0	11.9	29.9	15	53.2	39.1
1	2	2	4	0	110	77	107	77	74	153	31.61	68	153	29.05	70	153	29.9	0	0	0	1	0	0	1		2		0	0	1	0	0	0	0	1	0	1	708	0	0	11.6	21.6	23.1	56.5	57.3
1	2	1	2	0	104	79	116	73	59	175	19.27	52	175	16.98	52	175	16.98	1	0	0	0	0	0	1		2		0	0	1	0	0	0	0	1	0	1	501	315	1	10.3	27.3	32.5	45.6	50.5
1	5	2	1	0	117	68	132	78	40	162	15.24	39	162	14.86	42	166	15.24	0	0	0	0	0	1	1		1		0	0	1	0	0	0	0	1	0	1	437	0	0	12	18	19	70	142
1	2	2	5	0	97	56	134	60	51	154	21.5	47	154	19.82	49	154	20.66	0	0	0	1	0	0	1		1		0	0	1	0	0	0	0	1	0	1	278	20	0	12.5	16.8	27.2	60.5	63.9
1	2	2	2	0	114	68	126	94	58	165	21.3	60	165	22.04	60	165	22.04	1	0	0	0	0	0	1		1		1	0	1	0	0	0	0	1	0	1	290	19	0	13.8	34.1	35.8	56	47
1	2	1	2	0	117	72	136	92	54	164	20.08	53	164	19.71	56	154	23.61	1	0	0	0	0	0	1		1		0	1	0	1	0	0	0	1	0	1	173	28	0	15.6	30.3	27.3	88.6	73.7
1	2	1	1	0	117	78	121	86	64	181	19.54	60	181	18.31	59	181	18.01	0	0	0	1	0	0	1		1		1	0	1	0	0	0	0	1	0	1	407	0	0	15.3	1.7	27.4	6.92	52.2
1	2	2	4	1	148	98	185	111	72	165	26.45	73	165	26.81	73	165	26.81	0	0	0	1	0	0	1		1		0	0	1	0	0	0	0	1	0	1	482	0	0	14.6	41.8	21.5	53.1	57.7
1	2	1	3	1	183	99	162	84	61	178	19.25	62	178	19.57	66	178	20.83	0	0	0	1	0	0	1		2		0	0	1	1	0	0	0	1	0	1	631	20	0	14.4	17	47.45	58.7	63.2
1	2	2	2	0	100	90	116	79	84	165	30.85	85	165	31.22	88	165	32.32	1	0	0	0	0	0	1		1		0	0	1	0	0	0	0	1	0	1	553	0	1	10.8	5.8	20.8	45.8	53.8
1	2	2	3	0	111	75	100	56	66	166	23.95	64	166	23.23	63	166	22.86	0	0	0	1	0	0	1		1		0	0	1	1	0	0	0	1	0	1	191	20	0	11.5	15	50.5	70.9	63.8
1	2	2	2	1	152	80	156	83	55	164	20.45	67	164	24.91	57	164	21.19	1	0	0	0	0	0	1		1		0	1	0	0	0	0	0	1	0	1	920	0	0	13.7	12.4	23.1	36.1	29.9
1	2	2	2	1	142	88	128	89	51	149	22.97	53	149	23.87	57	149	25.67	1	0	0	0	0	0	1		2		0	1	0	0	0	0	0	1	0	1	1039	0	0	12.7	36.7	27.9	49.1	66.38
1	2	2	2	0	111	77	115	93	55	171	18.81	61	171	20.86	64	171	21.89	1	0	0	0	0	0	1		1		0	1	0	1	0	0	0	1	0	1	442	0	0	11.5	9.4	21.3	53	45.1
1	2	1	2	0	105	65	130	94	66	179	20.6	68	179	21.22	77	179	24.03	1	0	0	0	0	0	1		1		0	1	0	0	0	0	0	1	0	1	224	35	0	13	30.6	34.1	61.9	64.4
1	2	1	2	0	105	54	130	99	66	172	22.31	64	172	21.63	61	172	20.62	1	0	0	0	0	0	1		1		0	1	0	1	0	0	0	1	0	1	169	0	0	13.6	18.6	31.3	66.9	74.2
1	2	1	1	0	116	65	134	66	63	179	19.66	60	179	18.73	64	179	19.97	0	0	0	1	0	0	1		1		0	1	0	1	0	0	0	1	0	1	699	0	0	15.5	24.1	30.2	49	37.9
1	2	1	2	0	122	87	130	94	49	151	21.49	51	151	22.37	48	151	21.05	1	0	0	0	0	0	1		1		0	0	1	0	0	0	0	1	0	1	517	20	0	11.6	9.5	53.5	62.5	66.6
1	2	2	1	0	106	71	139	91	55	153	23.5	57	153	24.35	60	153	25.63	0	0	0	1	0	0	1		1		0	0	1	1	0	0	0	1	0	1	450	0	0	13.4	20.4	298.8	59.6	65.5
1	2	1	4	1	160	108	184	122	60	180	18.52	57	180	17.59	59	180	18.21	0	0	0	1	0	0	1		1		0	0	1	1	0	0	0	1	0	1	165	20	0	13.2	24.5	25.8	55.9	58
1	2	2	2	0	111	78	116	70	58	155	24.14	53	155	22.06	56	155	23.31	1	0	0	0	0	0	1		1		0	0	1	1	0	0	0	1	0	1	642	0	0	18.5	24.2	21.4	50.2	39.9
1	2	1	2	0	139	93	137	92	56	167	20.08	58	167	20.8	55	167	19.72	1	0	0	0	0	0	1		1		0	0	1	0	0	0	0	1	0	1	395	209	0	15.4	16.2	27.7	55.5	85
1	2	2	2	0	112	72	116	72	55	149	24.77	56	149	25.22	59	149	26.58	1	0	0	0	0	0	1		1		0	0	1	0	0	0	0	1	0	1	1149	20	0	12.2		17.9		84.58
1	2	1	2	0	110	70	140	98	58	165	21.3	57	163	21.45	61	163	22.96	1	0	0	0	0	0	1		2		0	0	0	1	0	0	0	1	0	1	410		0	14.1	40.6	9.1	62	94.82
1	2	2	2	1	174	104	177	106	70	160	27.34	71	160	27.73	68	160	26.56	1	0	0	0	0	0	1		1		1	0	1	0	0	0	0	1	0	1	386	0	0	12.5	27.8	39.5	50.6	71.4
1	2	1	6	0	90	60	118	79	40	157	16.23	45	157	18.26	45	157	18.26	0	0	0	0	0	1	1		1		0	0	0	1	0	0	0	1	0	1	689		0	14.1	34	17.8	36.8	63.9
1	2	2	2	0	90	52	118	70	46	152	19.91	41	152	17.75	43	152	18.61	1	0	0	0	0	0	1		1		0	0	0	1	0	0	0	1	0	1	619		1	9.2	11	16.8	43	61.6
1	2	2	2	0	100	60	133	90	52	150	23.11	53	150	23.56	53	150	23.56	1	0	0	0	0	0	1		1		1	0	0	0	0	0	0	1	0	1	1221		0	13.6	12.2	16.6	38.2	112.84
1	2	2	4	0	100	60			49	161	18.9	49	161	18.9	51	161	19.68	0	0	0	0	0	1	1		1		0	0	0	1	0	0	0	1	0	1	1144		0	17.2	12.7	15.4	44.9	48.5
1	2	2	6	0	94	51	98	49	45	157	18.26	45	157	18.26	46	157	18.66	0	0	0	0	0	1	1		1		1	0	0	0	0	0	0	1	0	1	465		1	8.3	13.1	21.4	44.2	42.8
1	2	2	2	0	120	70	98	71	66	157	26.78	74	157	30.02	70	157	28.4	0	0	0	0	0	1	1		1		1	0	0	0	0	0	0	1	0	1	891		1	9.3	1.9	9.1	99.1	94.16
1	2	1	2	0	120	80			69	166	25.04	73	166	26.49	75	166	27.22	0	0	0	0	0	1	1		1		1	0	0	0	0	0	0	1	0	1	260		0	14.4	50.8	13.2	85.2	101.6
1	2	2	3	0	100	60			52	159	20.57	61	159	24.13	60	159	23.73	0	0	0	0	0	1	1		1		1	0	0	0	0	0	0	1	0	1	627		0	12.4	61.9	27.8	50.7	41.4
1	2	1	2	0	100	60			54	175	17.63	61	175	19.92	58	175	18.94	0	0	0	0	0	1	1		1		1	0	0	0	0	0	0	1	0	1	108		0	13.6	18.3	36.3	178.1	208.38
1	2	1	3	0	124	80	135	83	55	162	20.96	55	162	20.96	52	162	19.81	0	0	0	0	0	1	1		1		0	0	0	1	0	0	0	1	0	1	406		0	12.4	47.2	32.4	45.6	66.96
1	2	1	2	0	120	80	137	76	55	180	16.98	58	180	17.9	55	180	16.98	0	0	0	0	0	1	1		2		0	0	0	1	0	0	0	1	0	1	441		0	12.4	15.6		67.3	100.2
1	2	2	2	0	110	72	117	64	78	174	25.76	86	174	28.41	76	174	25.1	1	0	0	0	0	0	1		2		0	0	1	0	0	0	0	1	0	1	657	0	0	13.7	11.1		15.9	76.54
1	2	1	4	0	107	68	124	64	58	174	19.16	65	174	21.47	59	174	19.49	0	0	0	0	0	1	1		1		1	0	0	0	0	0	0	1	0	1	793		0	14.6	37.2	37.4	48	85.96
1	2	2	4	0	100	60	134	81	47	150	20.89	56	150	24.89	57	150	25.33	0	0	0	0	0	1	1		1		1	0	0	0	0	0	0	1	0	1	338		0	11.6	53.9	25.8	49.6	394
1	2	1	2	0	120	70	143	79	53	172	17.92	56	172	18.93	56	172	18.93	0	0	0	0	0	1	1		1		1	0	0	0	0	0	0	1	0	1	498		0	14.9	11.8	9.8	67.3	84.46
1	2	2	2	0	100	60	99	56	54	155	22.48		155	415.82	46	155	19.15	1	0	0	0	0	0	1		2		0	0	0	1	0	0	1	0	0	1	1046		0	11.8	14.1	22.9		44.46
1	2	1	2	0	110	70			66	174	21.8	68	174	22.46	69	174	22.79	0	0	0	0	0	1	1		1		0	0	0	1	0	0	0	1	0	1	309		0	14.3	17.6	72		79.3
1	2	2	4	0	122	82	111	72	49	153	20.93	50	153	21.36	53	153	22.64	0	0	0	0	0	1	1		2		0	0	1	0	0	0	0	1	0	1	1206		0	13.6	17.5	25.6		75.75
1	2	1	2	0	136	86	124	61	53	168	18.78	65	168	23.03	65	168	23.03	0	0	0	0	0	1	1		1		1	0	0	0	0	0	0	1	0	1	359		0	14.9	18.1	32.2	56.5	14.7
1	2	2	2	0	100	60			61	157	24.75	64	157	25.96	60	157	24.34	0	0	0	0	0	1	1		1		0	0	1	0	0	0	0	1	0	1	804		0	13.7	26.3	12.5	60	87.26
1	2	2	3	0	104	72	119	74	57	167	20.44	56	167	20.08	58	167	20.8	0	0	0	1	0	0	1		1		0	0	1	0	0	0	0	1	0	1	412	0	0	12.3	30.4	25.6	48.5	61.2
1	2	2	1	0	114	77	110	92	57	158	22.83	58	158	23.23	60	158	24.03	0	0	0	1	0	0	1		2		0	0	1	0	0	0	0	1	0	1	465	0	0	13.2	17.9	45	53.9	67.3
1	2	2	2	0	138	91	123	88	53	153	22.64	54	153	23.07	62	153	26.49	1	0	0	0	0	0	1		1		0	0	1	1	0	0	0	1	0	1	313	0	1	10.3	38.1	24.2	47.3	54.5
1	2	2	2	0	112	80	154	103	67	152	29	69	152	29.86	68	152	29.43	1	0	0	0	0	0	1		2		0	1	1	0	0	0	0	1	0	1	1148	0	1	9.2	14.9	33.7	43.5	40.9
1	2	2	2	0	128	77	102	71	48	170	16.61	56	170	19.38	49	170	16.96	1	0	0	0	0	0	1		1		0	1	1	0	0	0	0	1	0	1	326	0	0	12.7	15.4	16.8	30.6	31.2
1	2	2	2	0	101	63	121	70	53	161	20.45	58	161	22.38	51	161	19.68	1	0	0	0	0	0	1		1		0	1	0	0	0	0	0	1	0	1	486	20	1	9.8	18.4	35.6	60.4	46.3
1	2	2	2	0	110	68	113	70	56	159	22.15	54	159	21.36	60	159	23.73	1	0	0	0	0	0	1		1		0	1	1	0	0	0	0	1	0	1	410		0	12.4	31.9	40.1	30.1	44.7
1	2	2	4	0	125	75	131	90	67	167	24.02	75	167	26.89	73	167	26.18	0	0	0	1	0	0	1		1		0	1	1	0	0	0	0	1	0	1	555	0	0	11.3	21.7	13.5	50.4	50.1
1	2	2	3	0	110	76	109	85	61	153	26.06	62	153	26.49	66	153	28.19	0	0	0	1	0	0	1		2		0	1	1	0	0	0	0	1	0	1	606	0	0	12	60	8.2	58.5	99.47
1	2	2	2	0	129	82	157	76	57	153	24.35	56	153	23.92	60	153	25.63	1	0	0	0	0	0	1		2		1	0	1	0	0	0	0	1	0	1	353	20	0	13.8	20.2	32.6	51	57.1
1	2	1	2	0	107	72	109	67	54	165	19.83	57	165	20.94	54	165	19.83	1	0	0	0	0	0	1		1		0	0	1	0	0	0	0	1	0	1	360	0	0	14.9	30.3	54.1	56.9	72.8
1	2	2	1	0	125	78	113	72	50	156	20.55	53	156	21.78	57	156	23.42	0	0	0	1	0	0	1		1		0	0	1	0	0	0	0	1	0	1	776	0	0	12.4	26	30.8	47.3	51.9
1	2	1	6	0	122	81	130	88	60	183	17.92	61	183	18.21	59	183	17.62	0	0	0	1	0	0	1		2		1	0	1	0	0	0	0	1	0	1	819	0	0	15.1	18.3	36.2	59.6	63.8
1	2	2	2	0	122	94	118	66	54	164	20.08	57	164	21.19	67	164	24.91	1	0	0	0	0	0	1		2		0	0	1	0	0	0	0	1	0	1	895	0	0	13.6	27.6	31.2	30.5	84.12
1	2	2	1	0	126	73	127	112	50	160	19.53	49	160	19.14	50	160	19.53	0	0	0	1	0	0	1		2		0	0	1	1	0	0	0	1	0	1	980	19	0	12.1	16	17.7	54.2	63.3
1	2	1	2	0	121	80	142	77	59	152	25.54	57	152	24.67	54	152	23.37	1	0	0	0	0	0	1		2		0	0	1	0	0	0	0	1	0	1	810	0	0	15.7	20.6	35.6	54.8	70.9
1	2	1	2	0	132	88	109	75	60	164	22.31	62	164	23.05	60	164	22.31	1	0	0	0	0	0	1		2		0	0	1	0	0	0	0	1	0	1	37.04	0	0	18	12.8	28.7	39	59.9
1	2	1	2	1	147	99	135	65	78	170	26.99	70	170	24.22	71	170	24.57	1	0	0	0	0	0	1		2		0	0	1	0	0	0	0	1	0	1	377	0	0	14.8	29.7	74.8	64.6	65
1	2	1	2	1	143	104	126	86	54	167	19.36	55	167	19.72	61	167	21.87	1	0	0	0	0	0	1		1		0	0	1	0	0	0	0	1	0	1	248	20	0	15.3	13	39.5	60	63.8
1	2	2	2	0	99	55	126	78	59	153	25.2	51	153	21.79	50	153	21.36	1	0	0	0	0	0	1		2		0	0	1	0	0	0	0	1	0	1	1082	20	1	10.3	35.6	19.1	78.3	64.9
1	2	2	2	0	101	59	95	57	41	148	18.72	42	148	19.17	47	148	21.46	1	0	0	0	0	0	1		1		0	0	1	0	0	0	0	1	0	1	233	203216	1	10.6	56.8	81.8	21.1	68.7
1	2	2	2	0	126	73	123	77	75	164	27.89	66	164	24.54	64	164	23.8	1	0	0	0	0	0	1		1		0	0	1	0	0	0	0	1	0	1	796	19	0	15	13.8	14.4	30.4	47.7
1	2	1	2	0	120	66	119	84	55	160	21.48	53	160	20.7	53	160	20.7	1	0	0	0	0	0	1		1		0	0	1	0	0	0	0	1	0	1	737	0	0	16.8	18	74.8	48.5	110.8
1	2	2	1	0	113	67	117	79	50	157	20.28	47	157	19.07	49	157	19.88	0	0	0	1	0	0	1		1		0	0	1	0	0	0	0	1	0	1	590	20	0	13.9	14.1	21.1	32.4	44.8
1	2	2	2	0	100	60	121	84	57	171	19.49			10.01	46		0.46	1	0	0	0	0	0	1		1		1	0	1	0	0	0	0	0	1	1	787		1	10				38
1	2	1	2	0	118	81	126	74	72	177	22.98	69	177	22.02	70	177	22.34	1	0	0	0	0	0	1		1		0	1	0	0	0	0	0	1	0	1	679	0	0	17.4	33.2	46.8	62	66.8
1	2	2	2	0	100	70	116	86	62	175	20.24	86	175	28.08		175	326.2	1	0	0	0	0	0	1		1		0	1	0	0	0	0	0	1	0	1	265		0	13.2	17.5	35.4	38.8	64.9
1	2	2	2	0	123	77	102	63	59	155	24.56	60	155	24.97	56	155	23.31	1	0	0	0	0	0	1		1		0	0	1	0	0	0	0	1	0	1	361	0	1	10.5	21.6	13.4	53.2	20
1	2	1	2	0	139	95	149	92	72	162	27.43	76	162	28.96	68	162	25.91	1	0	0	0	0	0	1		2		0	0	1	0	0	0	0	1	0	1	651	20	0	14.2	40.6	41.8	86	83.8
1	2	2	3				97	75	42	166	15.24	42	166	15.24	43	166	15.6	0	0	0	1	0	0	1		1		0	0	1	0	0	0	0	0	1	1	494		0	11.3	19.6	21	60	45.3
1	2	1	2	1	167	117	163	117	70	179	21.85	66	179	20.6	64	179	19.97	1	0	0	0	0	0	1		2		0	0	1	0	0	0	0	1	0	1	423	0	0	14.9	23	33.1	50	79.79
1	2	1	3	0	120	75	132	84	71	185	20.75	65	185	18.99	81	185	23.67	0	0	0	1	0	0	1		1		0	0	0	0	1	0	0	1	0	1	45	20	1	10.4	83.9	93.5	66	58.3
1	2	2	2	0	108	66	103	59	65	162	24.77	53.9	162	20.54	59	162	22.48	1	0	0	0	0	0	1		2		0	0	1	0	0	0	0	1	0	1	485	0	0	11.4	19.9	45.8	61.7	77.6
1	2	1	2	0	116	71	109	74	69	180	21.3	71	180	21.91	69	180	21.3	1	0	0	0	0	0	1		1		0	0	1	0	0	0	0	1	0	1	292	0	0	14.5	38.7	48.5	72.7	72
1	2	1	2	0	124	77	136	103	73	186	21.1	77	186	22.26	70	186	20.23	1	0	0	0	0	0	1		1		0	0	1	0	0	0	0	1	0	1	295		0	13.4	31.5	42.6	55.3	62.7
1	2	2	1	0	128	92	122	64	44	160	17.19	48	160	18.75	49	160	19.14	0	0	0	1	0	0	1		1		0	0	1	0	0	0	0	1	0	1	457	0	0	14.1	23.1	30.1	52.8	53
1	2	1	2	0	131	76	125	75	67	170	23.18	66	170	22.84	65	170	22.49	1	0	0	0	0	0	1		1		1	0	0	0	0	0	0	1	0	1	487		0	14.8	17.9	37.4	83.1	65.2
1	2	2	2	0	106	59	120	66	70	173	23.39	68	173	22.72	70	173	23.39	1	0	0	0	0	0	1		1		0	0	1	0	0	0	0	1	0	1	264	0	0	13.2	18.1	28.5	55.9	62.1
1	2	1	5	0	116	79	117	79	64	172	21.63	63	172	21.3	58	172	19.61	0	0	0	1	0	0	1		2		0	0	1	0	0	0	0	1	0	1	264	0	0	15.8	32.5	64.4	60.1	90.41
1	2	2	4	0	91	65	129	84	60	159	23.73	68	159	26.9	73	159	28.88	0	0	0	1	0	0	1		2		1	0	1	0	0	0	0	1	0	1	474	0	0	12	43.7	47.1	123.8	59.7
1	2	2	2	0	125	85	129	85	69	158	27.64	66	158	26.44	72	158	28.84	1	0	0	0	0	0	1		1		0	0	1	0	0	0	0	1	0	1	394		0	12	43.2	25	55.1	46.9
1	2	2	2	0	102	76	127	77	61	153	26.06	65	153	27.77	63	153	26.91	0	0	0	1	0	0	1		1		0	0	0	1	0	0	0	1	0	1	822		0	13.7	13.9	9.1	57.8	53.1
1	2	1	2	0	95	60	133	77	49	167	17.57	56	167	20.08	57	167	20.44	0	0	0	0	0	1	1		1		0	0	0	1	0	0	0	1	0	1	265		0	11.9	26.7	32.7	84.6	123.6
1	2	1	1	0	104	75			45	165	16.53	50	165	18.37	51	165	18.73	0	0	0	1	0	0	1		1		0	0	0	1	0	0	0	1	0	1	65		1	9.8	31.7	34.9	42.1	40.8
1	2	1	6	1	142	82	106	62	51	160	19.92	53	160	20.7	58	160	22.66	0	0	0	1	0	0	1		3		1	0	0	0	0	0	0	1	0	1	190		0	13.2		90.8		90.1
1	2	1	6	0	106	70			63	173	21.05	61	173	20.38	61	173	20.38	0	0	0	0	1	0	1		2		0	0	0	1	0	0	0	1	0	1	112		0	12.7			52.4	49.6
1	2	2	2	0	104	59	109	75	43	147	19.9	51	147	23.6	48	147	22.21	1	0	0	0	0	0	1		1		0	0	0	1	0	0	0	1	0	1	641		0	11.9	27	9.1	57.6	63.4
1	2	2	5	0	113	69	123	80	56	150	24.89	60	150	26.67	63	150	28	0	0	0	0	0	1	1		1		0	0	0	1	0	0	0	1	0	1	753		0	13.2	36.7	27.3	52.8	129.15
1	2	1	2	0	125	53			57	165	20.94	58	165	21.3	60	165	22.04	1	0	0	0	0	0	1		1		0	0	0	1	0	0	0	1	0	1	354		0	13.2	28.9	36.2	104.9	19.72
1	2	1	2	0	125	73	141	73	51	157	20.69	54	157	21.91	54	157	21.91	0	0	0	0	0	1	1		1		0	0	0	1	0	0	0	1	0	1	237		0	14	57.3	24.8	43.3	54.7
1	2	2	5	0	108	71	116	77	55	163	20.7	67	163	25.22	71	163	26.72	0	0	0	0	1	0	1		1		1	0	0	0	0	0	0	1	0	1	639		0	12.9		29.2		67.4
1	2	1	5	0	116	74	124	74	60	174	19.82	61	174	20.15	61	174	20.15	0	0	0	0	0	1	1		2		0	0	1	0	0	0	0	1	0	1	335		0	15.7	26.5	45.2	88.8	69.5
1	2	2	2	0	113	68	110	64	60	160	23.44	55	160	21.48	54	160	21.09	1	0	0	0	0	0	1		3		0	0	1	0	0	0	0	1	0	1	227		1	10.8		67.4	52.6	48.8
1	2	1	2	0	135	89	125	68	60	170	20.76	62	170	21.45	61	171	20.86	1	0	0	0	0	0	1		1		0	0	1	0	0	0	0	1	0	1	442		0	14.5	49.5	19.1	54.2	2.35
1	2	2	2	0	124	70	158	111	89	150	39.56	86	150	38.22	80	150	35.56	0	0	0	0	0	1	1		1		1	0	0	0	0	0	0	1	0	1	624		0	11.9	10.5	23.7	38.5	65.2
1	2	2	1	0	107	70			54	164	20.08	55	164	20.45	55	164	20.45	0	0	0	0	1	0	1		1		0	0	0	1	0	0	0	1	0	1	676		0	11.4	27.9	36.5	60	69
1	2	2	2	0	112	88	148	92	61	162	23.24	65	162	24.77	68	162	25.91	1	0	0	0	0	0	1		1		1	0	0	0	0	0	0	1	0	1	600		0	13.8		35.8		48.9
1	2	2	4	0	135	96	131	87	49	153	20.93	50	153	21.36	58	155	24.14	0	0	0	0	1	0	1		1		0	0	0	1	0	0	0	1	0	1	619		0	12.8	13.4	23.3	67.3	74.46
1	2	2	3	0	109	71			77	163	28.98	84	163	31.62	88	163	33.12	0	0	0	0	1	0	1		1		1	0	0	0	0	0	0	1	0	1	464		0	14.2		13.8		74.45
1	2	2	2	0	90	60			50	159	19.78	51	159	20.17	52	159	20.57	1	0	0	0	0	0	1		1		0	0	0	1	0	0	0	1	0	1	393		0	12.1	65.2	33	41.2	48.9
1	2	2	2	0	100	60			70	165	25.71	70	165	25.71	63	163	23.71	1	0	0	0	0	0	1		1		1	0	0	0	0	0	0	1	0	1	251		0	11.1	48.8	42.2	50.6	61.3
1	2	1	1	1	140	72	127	79	76	181	23.2	82	181	25.03	75	181	22.89	0	0	0	0	0	1	1		2		0	0	0	1	0	0	0	1	0	1	643		0	14.9	37.7	24.2	100.9	90.5
1	2	1	1	0	132	70	123	71	65	165	23.88	64	165	23.51	64	165	23.51	0	0	0	1	0	0	1		1		1	0	0	1	0	1	0	0	0	1	297		0	15.3		22.5		60.2
1	2	2	5	0	131	91			59	160	23.05	57	160	22.27	59	160	23.05	0	0	0	1	0	0	1		1		0	0	0	1	0	1	0	0	0	1	550		0	12.6	14.3	25.7	44.9	46.8
1	2	2	2	0	107	69			71	169	24.86	66	169	23.11	65.6	169	22.97	1	0	0	0	0	0	1		1		0	0	0	1	0	0	0	1	0	1	349		0	13.6	65.9	23.2	52.8	45.1
1	2	2	3	0	110	74	109	62	57	161	21.99	59	161	22.76	62	161	23.92	0	0	0	1	0	0	1		1		0	0	0	1	0	0	0	1	0	1	467	20	0	13.9	26.7	26.6	54.4	64.45
1	2	2	2	0	120	93			42	153	17.94	40	153	17.09	44	153	18.8	0	1	0	0	0	0	1		1		0	0	0	1	0	0	0	1	0	1	260		0	12.8	36.2	2.8	53.7	41.8
1	2	2	3	0	109	67	105	62	51	162	19.43	53	163	19.95	53	163	19.95	0	0	0	1	0	0	1		1		0	0	0	1	0	0	0	1	0	1	231		0	12	23.3	23.8	71.2	86.85
1	2	2	2	0	95	62	104	61	42	156	17.26	42	150	18.67	41	150	18.22	1	0	0	0	0	0	1		2		0	0	0	1	0	0	0	1	0	1	438		0	14.1	52.9	77.28	52.9	77.28
1	2	1	6	0	89	55			50	167	17.93	46	167	16.49	54	167	19.36	0	0	0	1	0	0	1		2		0	0	0	1	0	1	0	0	0	1	173		0	13.1	20.2	28.6	62.4	103.24
1	2	1	3	0	113	77	150	111	52	171	17.78	61	171	20.86	65	171	22.23	0	0	0	1	0	0	1		2		0	0	0	1	0	0	0	1	0	1	383		0	14.9		23.1	87.7	111.76
1	2	1	2	0	137	112			67	167	24.02	64	164	23.8	65	166	23.59	1	0	0	0	0	0	1		2		0	0	0	1	0	0	0	1	0	1	1064		0	16.9	23.5	27.3	84.5	84.1
1	2	2	2	0	118	68	96	61	63	167	22.59	67	167	24.02	70	168	24.8	1	0	0	0	0	0	1		1		0	0	0	1	0	0	0	1	0	1	732		0	12.9		20.6		76.78
1	2	1	5	0	93	60	120	51	36	143	17.6	42	149	18.92	53	161	20.45	0	0	0	1	0	0	1		4	19	1	0	0	0	0	0	0	1	0	1	1018		0	13.3	21.4	56.6	40.9	73.4
1	2	2	2	0	98	64			52	155	21.64	67	155	27.89	52	155	21.64	1	0	0	0	0	0	1		1		1	0	0	0	0	1	0	0	0	1	761		0	12.5	38.6	23	49.8	38
1	2	2	2	0	114	67	111	83	75	147	34.71	53	147	24.53	54	147	24.99	0	0	0	0	0	1	1		1		1	0	0	0	0	0	0	1	0	1	1020		0	14.1		19.1		77.36
1	2	2	1				106	64	27	153	14.39	48	153	20.5	48	154	20.24	0	0	0	1	0	0	1		1		0	0	0	1	0	0	0	1	0	1	674		0	12.5	27.5	23.8	39.6	66.84
1	2	1	2	0	138	79			76		0.76	78		0.78	71		0.71	1	0	0	0	0	0	1		1		1	0	0	0	0	0	0	1	0	1	517		0	13.1		98.2	62.5	61
1	2	2	2	0	104	65	148	92	54	161	20.83	55	161	21.22	51	161	19.68	0	0	0	1	0	0	1		1		0	0	0	1	0	1	0	0	0	1	509		0	11.9	17	42.1	56.4	43.3
1	2	2	2	1	145	103			66	156	27.12		156	410.5	60	156	24.65	0	0	0	1	0	0	1		1		1	0	0	0	0	0	0	1	0	1	194		0	14	24	37.4	42.9	47.1
1	2	2	4	0	120	79	162	90	43	155	17.9	55	155	22.89	55	155	22.89	0	0	0	1	0	0	1		1		1	0	0	0	0	0	0	1	0	1	731		0	13.3		24.2		45.7
1	2	1	6				143	86	48	165	17.63	56	165	20.57	54	165	19.83	0	0	0	0	1	0	1		1		1	0	0	0	0	0	0	1	0	1	397		0	13.3		94.3		75.15
1	2	2	2	0	134	69			72	156	29.59	67	157	27.18	72	156	29.59	1	0	0	0	0	0	1		1		1	0	0	0	0	0	0	1	0	1	458		0	13.3		27.1		85.92
1	2	2	2	0	103	63			60	169	21.01	50.1	169	17.54	50	169	17.51	1	0	0	0	0	0	1		1		1	0	0	0	0	0	0	1	0	1	1272		0	12.5	12.4	33.3	38.9
1	2	2	2	0	126	61			47	164	17.47	54	164	20.08	54	164	20.08	1	0	0	0	0	0	1		1		0	0	1	0	0	0	0	1	0	1	753		0	12.8		39.5		104.29
1	2	2	2	0	105	72			65	155	27.06	66	155	27.47	65	155	27.06	1	0	0	0	0	0	1		1		1	0	0	0	0	0	0	1	0	1	9.8		0	13.1	25.1	39.5	57.1	96.2
1	2	2	2	0	90	51	109	63	52	163	19.57	53	160	20.7	52	168	18.42	0	0	0	1	0	0	1		1		0	0	0	1	0	0	0	1	0	1	931		1	9.9	13.6	13.7	64.5	93.1
1	2	2	2	0	92	72			51	169	17.86	52	169	18.21	46	169	16.11	1	0	0	0	0	0	1		1		0	0	0	1	0	0	0	1	0	1	979		0	13.1	25.3	23.6	62.6	61.5
1	2	2	2	0	107	69			61	167	21.87	61	167	21.87	58	167	20.8	1	0	0	0	0	0	1		1		1	0	0	0	0	0	0	1	0	1	1014		0	11	28.5	44	85.6	57.7
1	2	1	3	0	101	54			65	169	22.76	70	169	24.51	69	169	24.16	0	0	0	1	0	0	1		1		0	0	0	1	0	0	0	1	0	1	578		0	14.5	40.7	211.8	64.3
1	2	1	2	0	111	76	130	90	65	177	20.75	68	177	21.71	63	177	20.11	1	0	0	0	0	0	1		1		0	0	1	0	0	0	0	1	0	1	620	0	0	15.3	26.1	27.1	70.4	68.6
1	2	2	2	0	97	56			45	162	17.15	50	162	19.05	53	162	20.2	1	0	0	0	0	0	1		1		0	0	0	1	0	0	0	1	0	1	776		0	11.8	27.8	18.2	42.1	40.5
1	2	2	2	0	118	77	136	104	77.8	159	30.77	76	159	30.06	57	159	22.55	1	0	0	0	0	0	1		1		1	0	0	0	0	0	0	1	0	1	449	0	1	10.9	20.8	25.5	43.9	55.6
1	2	2	2	0	103	64	107	65	56	158	22.43	59	158	23.63	50	158	20.03	1	0	0	0	0	0	1		1		0	0	1	0	0	0	0	0	1	1	315	0	0	13.1	19.9	49.9	19.8	49.9
1	2	2	2	0	103	68	100	54	60	168	21.26	54	168	19.13	54	168	19.13	1	0	0	0	0	0	1		2		0	0	1	0	0	0	0	1	0	1	166	0	0	12.8	11.8	33.3	61.9	91.1
1	2	2	2	0	111	69	120	67	69	165	25.34	70	165	25.71	65	165	23.88	1	0	0	0	0	0	1		1		0	0	1	0	0	0	0	1	0	1	414	0	0	12.1	14.6	23.3	32.1	56.6
1	2	1	2	0	112	67	101	65	77	167	27.61	56	167	20.08	60	167	21.51	1	0	0	0	0	0	1		2		0	0	1	0	0	0	1	0	0	1	351	19	0	14	37.5	13.9	39.7	54.4
1	2	2	2	0	132	82	119	77	63.6	162	24.23	65	162	24.77	81	162	30.86	1	0	0	0	0	0	1		1		1	0	1	0	0	0	0	1	0	1	472	0	0	12.7	13.3	49	42.4	45.4
1	2	1	2	0	114	73	134	73	62	163	23.34	62	163	23.34	65	16e	NA	1	0	0	0	0	0	1		2		0	0	1	1	0	0	0	1	0	1	1065	0	0	14.9	12	44.5	61.8	83.6
1	2	1	1	0	120	69	115	69	61	168	21.61	60	168	21.26	57	168	20.2	1	0	0	0	0	0	1		2		0	0	1	0	0	0	0	1	0	1	156	0	0	12	45	48.6	47.3	50.1
1	2	2	2	0	115	73	122	82	46	158	18.43	45	158	18.03	44	158	17.63	1	0	0	0	0	0	1		1		0	0	1	1	0	0	1	0	0	1	710	20	1	9.1	28.5	11.5	45.5	46
1	2	2	2	0	104	62	111	70	66	167	23.67	72	167	25.82	70	167	25.1	1	0	0	0	0	0	1		1		1	0	0	0	0	0	0	1	0	1	1298	0	0	13.6	26.1	20	59.8	44.2
1	2	2	4	0	107	71	121	81	51	156	20.96	49	156	20.13	51	156	20.96	0	0	0	1	0	0	1		1		1	0	0	0	0	0	1	0	0	1	793	0	0	14.5	20.5	35.3	57.6	58.5
1	2	2	1	0	105	64	98	72	54	155	22.48	52	155	21.64	57	155	23.73	0	0	0	1	0	0	1		1		0	0	1	1	0	0	0	1	0	1	1319	0	0	11.6	13.2	25.3	60.4	62.1
1	2	2	1				108	64	56	152	24.24	54	152	23.37	53	152	22.94	0	0	0	1	0	0	1		1		0	0	0	0	1	0	0	1	0	1	499		1	10.9	26.2	10.8	36.3	29.5
1	2	2	2	1	157	99	122	75	91	157	36.92	66	157	26.78	67	157	27.18	1	0	0	0	0	0	1		1		1	0	1	0	0	0	0	1	0	1	154	0	0	13.5	26.8	36.4	57.9	60.1
1	2	1	4	0	133	89	177	101	60	163	22.58	65	163	24.46	61	163	22.96	0	0	0	1	0	0	1		2		1	0	1	0	0	0	0	1	0	1	531	0	0	14.9	18.4	21.3	58.4	73.1
1	2	1	1	1	140	93	140	70	61	165	22.41	59	165	21.67	59	165	21.67	0	0	0	1	0	0	1		1		1	0	0	0	0	0	0	1	0	1	273		0	13.9	56.7	26.7	73	68.4
1	2	2	1	0	88	65	109	77	45	166	16.33	48	166	17.42	42	166	15.24	0	0	0	1	0	0	1		1		1	0	1	0	0	0	0	1	0	1	498	20	0	11.8	24.8	97.2	62.7	44
1	2	2	3	0	107	72	123	81	52	159	20.57	51	159	20.17	52	159	20.57	0	0	0	1	0	0	1		1		0	0	0	0	1	0	0	0	1	1	407	0	0	12	34.6	30.2	31.9	43.1
1	2	2	6	0	109	65	112	60	45	151	19.74	52	151	22.81	45	151	19.74	0	0	0	1	0	0	1		1		1	0	1	0	0	0	0	1	0	1	519	20	1	9.8	117.7		40.9	35.5
1	2	2	3	1	178	97	163	110	75	153	32.04	76	153	32.47	80	153	34.17	0	0	0	1	0	0	1		1		1	0	1	0	0	0	0	1	0	1	565	0	0	13.8	52.7	19.7	51.4	47
1	2	2	4	0	104	70	121	80	50	172	16.9	53	172	17.92	55	172	18.59	0	0	0	1	0	0	1		1		1	0	1	0	0	0	0	1	0	1	1600	0	0	13.5	16.3	26.4	47.2
1	2	2	2	0	110	70	128	85	57	163	21.45	59	163	22.21	55	163	20.7	1	0	0	0	0	0	1		1		1	0	0	0	0	0	0	1	0	1	280	0	0	13	32.1	17.6	66.7	52.1
1	2	2	4	0	107	75	129	72	66	167	23.67	70	167	25.1	69	167	24.74	0	0	0	1	0	0	1		1		1	0	1	0	0	0	0	1	0	1	206	0	0	12.8	27.2	37.2	71.1	86.4
1	2	2	4	0	87	66	97	60	49	156	20.13	46	156	18.9	49	156	20.13	0	0	0	1	0	0	1		1		1	0	1	0	0	0	0	1	0	1	428	0	0	12.9	63.7	31.3	50.2	41.5
1	2	2	6	0	104	57	111	61	65	163	24.46	69	163	25.97	68	163	25.59	0	0	0	1	0	0	1		1		1	0	1	0	0	0	0	1	0	1	27.89	0	0	12.9	24	34	57.6	52.1
1	2	2	1	0	119	77	106	76	60	152	25.97	54	152	23.37	48	152	20.78	0	0	0	1	0	0	1		1		1	0	1	0	0	0	0	1	0	1	875	20	0	14	21		47.1	51.5
1	2	2	3	1	145	96	123	65	46	153	19.65	48	153	20.5	45	153	19.22	0	0	0	1	0	0	1		2		0	0	1	1	0	0	1	0	0	1	656	0	0	13.3			61.6	32.8
1	2	2	2	0	115	72	119	71	66	166	23.95	63	166	22.86	60	166	21.77	1	0	0	0	0	0	1		1		1	0	0	0	0	0	0	1	0	1	886		0	12.8	27.9	23.2	60.7	58.2
1	2	2	2	0	116	69	108	63	52	155	21.64	50	155	20.81	48	155	19.98	1	0	0	0	0	0	1		1		0	0	1	0	0	0	0	1	0	1	1088	20	1	9.6	30.7	18	36.4	52.7
1	2	1	2	0	132	85	120	80	59	169	20.66	67	169	23.46	56	169	19.61	1	0	0	0	0	0	1		1		0	0	1	0	0	0	0	1	0	1	565	68	0	14.6	44.9	57.1	71.2	61.4
1	2	2	2	1	140	80	132	71	57	156	23.42	56	165	20.57	57	165	20.94	1	0	0	0	0	0	1		2		0	0	1	1	0	1	1	0	0	1	558	0	0	15.1	19.8	18.8	71.6	86.56
1	2	2	4	0	138	90	140	90	82	164	30.49	84	164	31.23	76	164	28.26	0	0	0	1	0	0	1		2		0	0	1	1	0	0	0	1	0	1	456	0	0	14	37.8	26.9	94.8	59.9
1	2	2	2	0	99	62	117	66	48	160	18.75	47	160	18.36	55	160	21.48	1	0	0	0	0	0	1		1		0	0	1	0	0	0	0	1	0	1	227	0	0	12.6	27.3	25.9	69.7	71
1	2	1	3	0	127	77	93	63	55	166	19.96	54	166	19.6	60	166	21.77	0	0	0	1	0	0	1		1		1	0	1	0	0	0	0	1	0	1	1504	0	1	5.8	17.4	35.1	128	152
1	2	1	2	0	102	60	116	75	56	162	21.34	55	162	20.96	55	162	20.96	1	0	0	0	0	0	1		1		0	0	1	0	0	0	0	1	0	1	301		0	14		20		66
1	2	1	1	1	157	97	133	91	65	156	26.71	65	156	26.71	62	156	25.48	0	0	0	1	0	0	1		1		0	0	1	0	0	0	0	1	0	1	248		0	13.6		46.59		66.09
1	2	2	1	0	127	79	120	85	61	167	21.87	56	167	20.08	56	167	20.08	0	0	0	1	0	0	1		1		0	0	1	0	0	0	0	1	0	1	545		0	12	17.7	14.6
1	2	1	1	0	138	77	123	72	74	158	29.64	69	166	25.04	69	166	25.04	0	0	0	1	0	0	1		1		0	0	1	0	0	0	0	1	0	1	495		0	12.8	40.6		72.8
1	2	2	4	0	126	77	141	74	68	153	29.05	57	153	24.35	61	153	26.06	0	0	0	0	0	1	1		1		1	0	0	0	0	0	0	1	0	1	849		0	15	229			63.6
2	2	1	1	0	137	84	112	76	55	169	19.26	54	169	18.91	51	167	18.29	0	0	0	1	1	0	1		1		0	0	1	1	0	0	0	1	0	1	550	0	0	18	71	9		92
2	2	2	2	0	118	73	109	66	81	174	26.75	84	174	27.74	90	174	29.73	1	0	0	0	0	0	1		1		0	0	1	1	0	0	0	1	0	1	610		0	13	24	28	95	44
2	2	2	2	0	112	71	110	60	51	153	21.79	56	159	22.15	63	159	24.92	1	0	0	0	0	0	1		1		0	0	1	1	0	0	0	1	0	1	879	0	0	16	12	39	80	99
2	2	1	2	0	126	76	108	71	60	177	19.15	66	177	21.07	68	177	21.71	1	0	0	0	0	0	1		1		0	0	1	1	0	0	0	1	0	1	406	24	0	14	25	19	104	89
2	2	2	2	0	119	75	121	78	51	150	22.67	50	150	22.22	52	150	23.11	1	0	0	0	0	0	1		1		1	0	1	0	0	0	0	1	0	1	570	0	0	12	27	19	49	19
2	2	1	2	0	99	69	87	68	58	164	21.56	64	164	23.8	56	102	53.83	1	0	0	0	0	0	1		1		1	0	1	0	0	0	0	1	0	1	476	0	0	14	44	30	55	75
2	2	2	2	0	94	68	112	166	50	151	21.93	51	251	8.1	47	151	20.61	0	0	0	0	1	0	1		1		1	0	1	0	0	0	0	1	0	1	335		0	12	17	28	48	68
2	2	2	3	0	124	105	124	76	47	149	21.17	43	149	19.37	43	149	19.37	0	0	0	0	1	0	1		1		1	0	1	0	0	0	0	1	0	1	624		0	14	12	15	70	70
2	2	1	2	1	162	127	156	95	46	168	16.3	47	168	16.65	42	168	14.88	0	0	0	0	1	0	1		1		1	0	0	0	0	0	0	1	0	1	941	19	0	15		10		71
2	2	2	2	0	82	53	140	60	46	154	19.4	48	154	20.24	53	154	22.35	1	0	0	0	0	0	1		1		0	1	1	1	0	0	0	1	0	1	497	20	0	13	12	22	51	44
2	2	2	2	0	123	73	107	62	60	156	24.65	53	156	21.78	50	160	19.53	1	0	0	0	0	0	1		1		1	0	1	0	0	0	0	1	0	1	529	20	0	11		26		52
2	2	1	2	0	127	74	105	68	57	163	21.45	53	163	19.95	57	163	21.45	1	0	0	0	0	0	1		1		1	0	1	0	0	0	0	1	0	1	781	20	0	15	71	27	61	93
2	2	2	2	0	99	60	95	58	74	167	26.53	70	167	25.1	63	166	22.86	1	0	0	0	0	0	1		1		1	0	1	0	0	0	0	1	0	1	606		0	21	19	13	54	37
2	2	1	2	0	95	54	118	78	64	177	20.43	60	177	19.15	61	177	19.47	1	0	0	0	0	0	1		1		1	0	1	0	0	0	0	1	0	1	556		0	14	23	21	58	56
2	2	2	2	0	91	53	127	72	48	153	20.5	48	153	20.5	46	150	20.44	1	0	0	0	0	0	1		1		0	0	1	1	0	0	0	1	0	1	834	0	0	14	26	30	54	70
2	2	1	1	0	90	50	115	73	50	174	16.51	55	174	18.17	54	170	18.69	0	0	0	0	1	0	1		2		1	0	1	1	0	0	0	1	0	1	438		0	15	14	12	68	52
2	2	2	4	0	118	81	139	91	55	158	22.03	57	158	22.83	55	158	22.03	0	0	0	0	1	0	1		1		0	0	1	1	0	0	0	1	0	1	888		0	12	21	29	47	67
2	2	1	1	0	101	55	134	111	60	182	18.11	68	182	20.53	71	183	21.2	0	0	0	0	1	0	1		1		1	0	1	0	0	0	0	1	0	1	439	20	0	14	20	19	64	58
2	2	2	3	0	104	76	140	107	59	169	20.66	60	168	21.26	57	167	20.44	0	0	0	0	1	0	1		2		1	0	1	0	0	0	0	1	0	1	343	0	0	14	26	10	89	47
2	2	2	3	0	91	63	129	76	48	156	19.72	54	156	22.19	50	154	21.08	0	0	0	0	1	0	1		2		1	0	1	0	0	0	0	1	0	1	241		0	11	35	45	69	111
2	2	1	2	0	119	82	141	85	60	172	20.28	56	172	18.93	64	172	21.63	1	0	0	0	0	0	1		1		1	0	0	0	0	0	0	1	0	1	852		0	13	16	59	69	97
2	2	2	1	0	135	92	141	79	64	158	25.64	62	158	24.84	75	158	30.04	0	0	0	0	1	0	1		1		1	1	1	1	0	0	0	1	0	1	365	0	0	13	68	17	55	58
2	2	1	2	0	108	65	109	72	54	167	19.36	53	167	19	50	167	17.93	1	0	0	0	0	0	1		1		1	1	1	0	0	0	0	1	0	1	321		0	15	20	14	57	47
2	2	2	1	0	101	63	109	71	46	152	19.91	44	152	19.04	40	152	17.31	0	0	0	0	1	0	1		1		1	0	1	0	0	0	0	1	0	1	729		0	14	21	28	66	159
2	2	1	2	0	131	84	158	89	71	164	26.4	71	164	26.4	73	164	27.14	1	1	0	0	0	0	1		1		1	0	1	0	0	0	0	1	0	1	565		0	14	27	52		73
2	2	2	2	0	98	56	120	85	55	144	26.52	54	154	22.77	55	144	26.52	1	0	0	0	0	0	1		1		1	0	1	0	0	0	0	1	0	1	1299		0	12	18	27		62
2	2	2	2	0	112	91	101	86	73	163	27.48	72	162	27.43	66	162	25.15	1	0	0	0	0	0	1		1		0	0	1	1	0	0	0	1	0	1	668		0	13	33	15	59	45
2	2	1	3	1	165	101	130	90	81	177	25.85	79	177	25.22	79	177	25.22	0	0	0	0	1	0	1		2		1	0	1	0	0	0	0	1	0	1	868		0	14	34	72	88	74
2	2	2	2	1	158	118	149	95	54	160	21.09	50	160	19.53	55	160	21.48	1	0	0	0	0	0	1		1		1	0	0	0	0	0	0	1	0	1	509		0	13	22	9	82	128
2	2	2	2	0	124	84	128	86	51	148	23.28	50	148	22.83	49	151	21.49	0	0	0	0	1	0	1		1		1	0	1	0	0	0	0	1	0	1	191		0	11	24	13	53	80
2	2	2	2	0	127	78	122	72	64	163	24.09	55	163	20.7	60	163	22.58	1	0	0	0	0	0	1		1		1	0	0	0	0	0	0	1	0	1	978	20	0	12	18	13	55	50
2	2	2	2	0	112	75	116	50	62	146	29.09	63	146	29.56	54	146	25.33	1	0	0	0	0	0	1		1		0	0	1	0	0	0	0	1	0	1	596		0	13	28	20	41	67
2	2	1	3	0	127	76	127	81	50	167	17.93	52	167	18.65	52	168	18.42	0	0	0	0	1	0	1		1		0	0	1	1	0	0	0	1	0	1	414	0	0	16	20	20	62	93
2	2	2	3	0	93	60	86	59	55	159	21.76	54	157	21.91	55	157	22.31	0	0	0	0	1	0	1		1		1	0	1	0	0	0	0	1	0	1	332	69	1	9	21	25		70
2	2	1	3	0	110	62	121	54	59	173	19.71	52	173	17.37	56	178	17.67	0	0	0	0	1	0	1		2		1	0	1	0	0	0	0	1	0	1	1507		0	16	37	32	60	108
2	2	2	2	0	122	67	130	77	106	164	39.41	115	164	42.76	82	164	30.49	1	0	0	0	0	0	1		1		1	0	1	0	0	0	0	1	0	1	1014		0	13	15	17	57	92
2	2	2	1	0	92	64	140	71	54	165	19.83	51	165	18.73	55	165	20.2	0	0	0	0	1	0	1		1		1	0	1	0	0	0	0	1	0	1	612		1	9	16	16	78	64
2	2	1	2	0	135	89	157	91	66	166	23.95	65	166	23.59	62	166	22.5	0	0	0	0	1	0	1		1		1	0	1	0	0	0	0	1	0	1	465		0	13	26	19	70	75
2	2	1	2	1	147	98	172	88	70	178	22.09	72	178	22.72	72	178	22.72	1	0	0	0	0	0	1		1		1	0	1	1	0	0	0	1	0	1	699	19	0	17	21	34	97	89
2	2	2	6	1	184	85	149	78	85	157	34.48	79	157	32.05	87	157	35.3	0	1	0	0	0	0	1		1		0	0	1	1	0	0	0	1	0	1	177		0	14	21	49	85	54
2	2	2	1	0	121	73	84	54	54	158	21.63	48	158	19.23	46	160	17.97	0	0	0	0	1	0	1		1		1	0	1	0	0	0	0	1	0	1	583		0	12	47	33	46	64
2	2	1	2	0	123	80	119	71	67	181	20.45	64	181	19.54	78	181	23.81	1	0	0	0	0	0	1		2		1	0	1	0	0	0	0	1	0	1	220	19	0	14	19	12	56	56
2	2	1	2	0	125	88	117	69	61	171	20.86	62	171	21.2	62	172	20.96	1	0	0	0	0	0	1		2		1	0	1	1	0	0	0	1	0	1	895	20	0	13		26		73
2	2	2	2	0	116	70	122	82	52	166	18.87	60	166	21.77	50	160	19.53	1	0	0	0	0	0	1		1		0	0	1	1	0	0	0	1	0	1	418		0	12	18	12	76	53
2	2	2	4	0	114	82	108	67	54	160	21.09	56	160	21.88	56	160	21.88	0	0	0	0	1	0	1		1		0	0	1	1	0	0	0	1	0	1	475		0	12	52	9	35	81
2	2	1	3	0	93	61	139	80	46	176	14.85	59	176	19.05	59	176	19.05	0	0	0	0	1	0	1		1		1	0	1	0	0	0	0	1	0	1	152	19	0	12	8	19		44
2	2	1	2	0	134	92	120	73	57	164	21.19	56	164	20.82	54	164	20.08	1	0	0	0	0	0	1		1		1	0	0	0	0	0	0	1	0	1	969		0	16	31	36		65
2	2	2	2	0	100	58	112	66	48	149	21.62	46	149	20.72	50	153	21.36	1	0	0	0	0	0	1		1		1	0	1	0	0	0	0	1	0	1	902		0	12	19	22		44
2	2	1	3	0	121	78	127	81	72	182	21.74	69	182	20.83	72	183	21.5	0	0	0	0	1	0	1		1		1	0	0	0	0	0	0	1	0	1	675		0	16		36		97
2	2	1	6	0	99	73	109	80	51	168	18.07	49	168	17.36	48	168	17.01	0	0	0	0	1	0	1		2		1	0	1	1	0	0	0	1	0	1	850	108	0	14		16		70
2	2	1	2	0	130	82	131	76	83	182	25.06	87	182	26.26	88	182	26.57	0	0	0	0	1	0	1		1		1	0	1	0	0	0	0	1	0	1	265		0	15	28	21	58	72
2	2	1	3	0	131	86	124	69	68	177	21.71	67	177	21.39	60	179	18.73	0	0	0	0	1	0	1		2		1	0	1	1	0	0	0	1	0	1	181		0	15	77	37	44	45
2	2	2	2	0	90	51	103	64	50	154	21.08	50	152	21.64	52	154	21.93	1	0	0	0	0	0	1		1		0	0	1	1	0	0	0	1	0	1	431		0	15	14	17	39	47
2	2	1	4	1	155	63	217	92	82	167	29.4	76	167	27.25	82	169	28.71	0	0	0	0	1	0	1		1		1	0	1	1	0	0	0	1	0	1	565		0	11	72	14		116
2	2	2	4	0	98	76	101	55	50	161	19.29	48	161	18.52	52	161	20.06	0	0	0	0	1	0	1		2		1	0	1	1	0	0	0	1	0	1	338		0	14	19	17	55	59
2	2	2	3	0	135	110	139	83	63	160	24.61	61	160	23.83	70	160	27.34	0	0	0	0	0	1	1		1		0	0	1	1	0	0	0	1	0	1	261		0	17	21	8	77	87
2	2	2	2	0	106	70	119	89	54	153	23.07	52	153	22.21	49	153	20.93	1	0	0	0	0	0	1		1		0	0	1	0	0	0	0	1	0	1	1195	37	0	22	23	42	57	58
2	2	2	2	0	118	78	160	62	49	160	19.14	55	160	21.48	58	160	22.66	1	0	0	0	0	0	1		1		0	0	1	0	0	0	0	1	0	1	446	0	0	11	19	28	55	64
2	2	1	2	0	108	67	124	76	64	164	23.8	49	164	18.22	67	164	24.91	1	0	0	0	0	0	1		1		0	0	1	0	0	0	0	1	0	1	281		0	14	56	21	76	71
2	2	1	2	1	145	80	131	84	68	171	23.26	64	171	21.89	60	171	20.52	1	0	0	0	0	0	1		1		0	0	1	1	0	1	0	0	0	1	302		0	15	31	16	82	83
2	2	1	2	0	123	73	113	64	54	174	17.84	58	174	19.16	55	174	18.17	1	0	0	0	0	0	1		2		0	0	1	0	0	0	0	1	0	1	292		0	14	23	28	68	92
1	2	2	3	0	102	75	119	76	58	160	22.66	56	160	21.88	57	161	21.99	0	0	0	1	0	0	1		2		1	0	0	0	0	0	0	1	0	1	310		1	10.5			38.7	48.3
1	2	1	3	0	115	71	126	72	70	173	23.39	61	173	20.38	64	173	21.38	0	0	0	1	0	0	1		2		0	1	0	0	0	0	0	1	0	1	1083	1636	0	14.1	29.9	13.2	43.8	72.1
1	2	2	2	0	139	89	147	98	96	160	37.5	99	160	38.67	105	160	41.02	1	0	0	0	0	0	1		1		1	0	1	0	0	0	0	1	0	1	539	0	0	13.4	23.7	38.6	53.4	50.3
1	2	2	2	1	152	99	141	84	58	150	25.78	63	150	28	64	150	28.44	1	0	0	0	0	0	1		1		0	0	1	1	0	0	0	1	0	1	590		0	12.5	17.8	19	45.5	33.5
1	2	2	2	0	120	66	113	78	80	152	34.63	82	152	35.49	82	152	35.49	0	0	0	1	0	0	1		2		0	0	0	1	0	0	0	1	0	1	674		0	12.5	42.9	33.2	52.9	42.4
1	2	1	1	0	115	56	109	48	43	156	17.67	42	156	17.26	47	156	19.31	0	0	0	1	0	0	1		4	19	1	0	1	0	0	0	0	1	0	1	465	15856	0	13.7	24.4	27.2	30.4	53.6
1	2	1	1	0	99	52	101	55	54	157	21.91	56	163	21.08	55	169	19.26	0	0	0	1	0	0	1		2		0	0	1	0	0	0	0	1	0	1	942	55	1	10	15.2	15.1	41.4	50.1
2	2	1	2	0	107	69	111	58	58	180	17.9	61	180	18.83	57	180	17.59	0	0	0	0	1	0	1		1		0	0	1	1	0	0	0	1	0	1	302		0	12	26	21	106	101
2	2	1	2	1	147	96	125	78	58	172	19.61	55	172	18.59	58	172	19.61	1	0	0	0	0	0	1		1		0	0	1	1	0	0	0	1	0	1	826	20	0	16	24	28	133	84
1	2	2	4	0	126	86	96	67	66	155	27.47	69	155	28.72	69	155	28.72	0	0	0	0	0	1	1		1		1	0	0	0	0	0	0	1	0	1	244		0	11.6		12.8	69.1	96.13
1	2	2	2	0	104	71			52		0.52			10.01	55		0.55	0	0	0	1	0	0	1		1		1	0	0	0	0	0	0	1	0	1	704		0	12		14.3	83.8	84.15
1	2	1	6	0	110	70	120	80	70	154	29.52	70	154	29.52		154	421.23	0	0	0	1	0	0	1		1		1	0	0	0	0	0	0	1	0	1	439		0	16.7	24	14.3	75.6	73
1	2	2	6	0	135	72			65		0.65			10.01	77		0.77	0	0	0	0	0	1	1		1		0	0	1	0	0	0	0	1	0	1	1219		0	11	26	36	67	102
1	2	2	3	0	95	64	146	90	62	155	25.81		155	415.82		155	415.82	0	0	0	0	0	1	1		1		1	0	0	0	0	0	0	1	0	1	338		0	12		27.7	76.8	73.34
1	2	2	6				127	87	60	160	23.44		160	390.23	68	160	26.56	0	0	0	0	0	1	1		1		1	0	0	0	0	0	0	1	0	1	688		0	11.9	31	65		60.8
1	2	2	6	0	117	61	114	70	65		0.65			10.01	55		0.55	0	0	0	0	0	1	1		1		1	0	1	0	0	0	0	1	0	1	786		0	14		21		65
1	2	2	2	0	104	64	89	52	52	157	21.1	46	157	18.66	48	157	19.47	1	0	0	0	0	0	1		1		0	0	1	1	0	0	0	1	0	1	288	0	0	11.2	17.4	24.3	51.6	39.7
1	5	1	3	0	110	79	119	81						10.01	65	183	19.41	0	0	0	1	0	0	1		2		0	0	0	0	1	0	0	1	0	1	645		0	15		38		85
1	3	2	2	0	101	77	110	62	74	168	26.22	66	168	23.38	65	168	23.03	1	0	0	0	0	0	1		1		0	0	1	1	0	0	0	1	0	1	613		1	4		30	53	60
1	3	2	2	0	85	58	110	74	51		0.51	56		0.56	65		0.65	1	0	0	0	0	0	1		3		0	0	1	1	0	0	0	1	0	1	273	662343	1	7		19	54	63
2	12	2	2	0	118	88	127	78	65	171	22.23	65	171	22.23	68	171	23.26	0	0	0	1	0	0	1		2		0	0	1	0	0	0	0	1	0	5	1219	20	0	15.9		20.9	90.76
1	12	2	2	0	100	70	112	68	49		0.49	53		0.53	50	151	21.93	1	0	0	0	0	0	1		2		1	0	1	0	0	0	0	1	0	1	524		0	12.5	11.7	10	47.04	40.4
1	2	2	3	0	100	61	123	95	52	154	21.93	50	154	21.08	59	154	24.88	0	0	0	1	0	0	1		1		0	0	1	0	0	0	0	1	0	1	489	19	0	12	16.2	20.9	51.2	79.95
2	12	2	2	1	152	96	143	111	85	159	33.62	81	159	32.04	86	159	34.02	1	0	0	0	0	0	1		2		1	0	1	0	0	0	0	1	0	5	492	20	0	13.3	21.1		79.15	72.45
2	12	2	1	0	116	80	161	112	46	158	18.43	42	158	16.82	45	158	18.03	0	0	0	0	1	0	1		2		1	1	1	0	0	0	0	1	0	1	220		1	10.9		35.3		102.54
1	4	1	2	0	120	60	92	70	52	163	19.57			10.01	53	163	19.95	1	0	0	0	0	0	1		1		1	0	1	0	0	0	0	1	0	1	888		0	14		32
1	4	2	6	0	110	70	127	79	55	160	21.48			10.01	74	156	30.41	0	0	0	1	0	0	1		1		1	0	1	0	0	0	0	1	0	1	1095		1	10				68
1	4	2	6	0	100	60	125	71	62	161	23.92			10.01	60	161	23.15	0	0	0	0	0	1	1		2		1	0	1	0	0	0	0	1	0	1	506		0	14		17		103
1	4	2	2	0	110	70	125	74	58	161	22.38			10.01	50	168	17.72	0	0	0	1	0	0	1		1		1	0	1	0	0	0	0	1	0	1	734		0	11
1	4	1	2	0	100	70	118	82	62	158	24.84			10.01	61	158	24.44	1	0	0	0	0	0	1		1		1	0	1	0	0	0	0	1	0	1	344		0	15	24		65
1	4	2	1	0	100	60	120	74	47	145	22.35			10.01	44	155	18.31	0	0	0	0	0	1	1		1		1	0	1	0	0	0	0	1	0	1	863		1	8		9		15
1	4	2	2				125	74	58	160	22.66			10.01	60	160	23.44	1	0	0	0	0	0	1		1		1	0	1	0	0	0	0	1	0	1	838		0	12
1	4	2	6	0	100	60	114	74	51	172	17.24			10.01	56	169	19.61	0	0	0	1	0	0	1		1		1	1	1	0	0	0	0	1	0	2	322	20	0	13		32
1	4	2	2				134	88						10.01	68	160	26.56	0	0	0	1	0	0	1		1		1	0	1	0	0	0	0	1	0	1	1420		0	15				66
1	4	1	2				98	68	53	174	17.51			10.01	55	174	18.17	0	0	0	0	0	1	1		1		1	0	1	0	0	0	0	1	0	1	380		0	13				77
2	4	1	2				123	93	56	166	20.32			10.01	57	166	20.69	1	0	0	0	0	0	1		2		0	0	1	0	0	0	0	1	0	1	546		0	11				73
2	4	2	2				114	78	42	161	16.2	46	160	17.97	43	152	18.61	1	0	0	0	0	0	1		2		1	0	1	0	0	0	0	1	0	1	346		0	14	15		56	97
2	4	2	2				120	80				62	160	24.22	59	159	23.34	1	0	0	0	0	0	1		1		1	0	1	0	0	0	0	1	0	1	640		1	9	20		98
2	4	2	2	0	124	73	112	78	55	161	21.22			10.01	60	152	25.97	1	0	0	0	0	0	1		2		1	0	1	0	0	0	0	1	0	1			1	5
1	4	2	2	0	120	65	133	91	59	156	24.24			10.01	59	156	24.24	1	0	0	0	0	0	1		2		1	0	1	0	0	0	0	1	0	1	289		0	14		37		71
1	4	2	6	0	116	57	128	74	56	161	21.6			10.01	56	169	19.61	0	0	0	1	0	0	1		1		1	1	1	0	0	0	0	1	0	1	285		0	11		36		51
1	4	2	2				125	74	57	155	23.73			10.01	55	155	22.89	1	0	0	0	0	0	1		1		1	0	1	0	0	0	0	1	0	1	644		0	13		17	77
2	4	2	1				115	78	56	164	20.82	56	164	20.82	60	164	22.31	0	0	0	1	0	0	1		1		1	1	1	0	0	0	0	1	0	3	184		0	11
2	4	2	1	0	110	80	125	74	43	159	17.01	46	159	18.2	45	158	18.03	0	0	0	1	0	0	1		2		1	0	1	0	0	0	0	1	0	1	237	20	0	13
2	4	1	1				125	74	75	162	28.58	80	162	30.48	91	160	35.55	0	0	0	1	0	0	1		1		1	1	1	0	0	0	0	1	0	1	169		0	13	15		54
2	4	2	2	0	89	58	106	72	57	163	21.45	56	160	21.88	54	160	21.09	1	0	0	0	0	0	1		1		1	0	1	0	0	0	0	1	0	1	530		0	11
2	4	2	3	0	99	66	121	76	40	157	16.23	43	158	17.22	40	158	16.02	0	0	0	1	0	0	1		1		1	0	1	0	0	0	0	1	0	1	356		0	11
1	4	2	2	0	134	79	116	81	58	164	21.56	49	160	19.14	50	164	18.59	1	0	0	0	0	0	1		1		0	0	1	0	0	0	0	1	0	1	408		0	13
2	4	1	6	0	106	67	132	88	55	164	20.45	53	164	19.71	52	164	19.33	1	0	0	1	0	0	1		1		1	1	1	0	0	0	0	1	0	1	195	0	0	14
2	4	1	2	0	113	67	118	66	54	156	22.19	52	156	21.37	54	155	22.48	1	0	0	0	0	0	1		1		1	1	1	0	0	0	0	1	0	1	402	20	0	14
2	4	1	2	0	106	65	114	68	43	163	16.18	40	163	15.06	48	163	18.07	1	0	0	0	0	0	1		1		1	1	1	0	0	0	0	1	0	1	280		1	10
1	4	2	2	0	112	86	118	83	59	166	21.41	57	166	20.69	55	166	19.96	1	0	0	0	0	0	1		1		1	0	1	0	0	0	0	1	0	1	972		0	14
1	5	2	2	0	120	82	127	87	85	168	30.12	86	168	30.47	88	168	31.18	0	0	0	0	0	1	1		1		0	0	0	0	1	0	0	1	0	1	77	0	0	12.9		13.9		8.8
1	5	1	2	0	128	84	139	98	90	181	27.47	97	191	26.59	92	191	25.22	0	0	1	0	0	0	1		2		0	0	1	0	0	0	0	1	0	1	234	135	0	13	26	28.2		92.4
1	5	2	2	0	110	60	107	65	67	160	26.17	46	160	17.97	45	160	17.58	0	0	0	0	0	1	1		1		1	0	1	0	0	0	1	0	0	1	639	59	0	13	27	17	75	77
2	5	2	2	0	128	82	135	88	75		0.75	80	160	31.25	77		0.77	0	0	0	0	0	1	1		1		1	0	0	0	0	0	0	1	0	1	366		0	13		43		61
1	5	1	2	0	110	76	112	75	68	179	21.22	73	180	22.53	75	180	23.15	1	0	0	0	0	0	4	8	1	8	0	0	1	0	0	0	0	1	0	1	370		0	15.9		17.7		73.3
2	5	1	6	0	101	62	124	80	60	177	19.15	69	177	22.02	70	177	22.34	0	0	0	0	0	1	1		1		0	0	1	0	0	0	0	1	0	1			0	15.1	29	11.3	115	101
1	5	1	6	0	112	83	144	100	67	182	20.23	83		0.83	82		0.82	0	0	0	0	0	1	1		1		0	0	1	0	0	0	0	1	0	1	203		0	14	21	19	86	94
1	5	2	1	0	120	80	111	95	92	180	28.4	97	180	29.94	97	180	29.94	0	0	0	1	0	0	1		1		0	0	1	0	0	0	0	1	0	1	691		0	11		17.9
1	5	1	2	0	120	80	128	92	90	180	27.78	90	180	27.78	92	180	28.4	1	0	0	0	0	0	1		1		0	0	1	1	0	0	0	1	0	1	938		0	17	21	112	85	114
1	5	1	6	0	110	80	127	79	60	170	20.76	67	170	23.18			10.01	0	0	0	0	0	1	1		1		0	0	1	1	0	0	0	1	0	1	449		0	13.9		23.4		89
1	5	2	2	0	121	85	125	72	94	163	35.38			10.01	93.5	163	35.19	1	0	0	0	0	0	1		2		0	1	1	0	0	0	0	1	0	1	719		1	9.6		32.6		75.5
1	5	1	2	0	90	50	110	71	50	174	16.51	55	174	18.17	54	147	24.99	1	0	0	1	0	0	1		1		0	0	1	1	0	0	0	1	0	1	273	20	0	15.5		13.5		84
1	5	1	6	0	117	71	110	70	45.2	165	16.6	52	165	19.1	50	165	18.37	0	0	0	1	0	0	1		1		1	0	0	0	0	0	0	0	1	1	224		0	13.9				78
1	5	2	2	0	92	64	120	80	64		0.64	61	160	23.83	72	160	28.13	1	0	0	1	0	0	1		1		0	0	1	0	0	0	0	1	0	1	683		0	13		18		79
1	5	2	2	0	131	89	161	118	82	168	29.05	85	168	30.12	81		0.81	0	0	0	1	0	0	1		1		0	0	0	1	0	0	0	1	0	1	541	20	0	13.2			80	697
2	5	1	6	0	96	62	111	67	62		0.62	64		0.64	61	168	21.61	0	0	0	0	0	1	1		2		0	0	0	0	1	0	1	0	0	1	276		0	13		28		88
1	5	2	4	0	120	68	158	92	62		0.62	70		0.7	75.5		0.76	0	0	0	1	0	0	1		2		1	0	0	0	0	0	0	1	0	1	370	20	0	12.1
1	5	1	2	0	100	50	119	76	55	170	19.03	60	170	20.76	55	174	18.17	1	0	0	0	0	0	1		1		0	0	1	0	0	0	0	1	0	1	387		0	16		64		86
1	5	2	1	0	100	70	111	77	51	152	22.07	49	152	21.21	52	152	22.51	0	0	0	0	0	1	1		1		0	0	1	1	0	0	0	1	0	1	704	20	0	13	10	75	36	48
1	5	2	2	0	90	60	107	72	48	162	18.29	49	163	18.44	50	167	17.93	1	0	0	0	0	0	1		2		1	0	1	1	0	0	0	1	0	1	294	296	0	14		21		88
1	5	2	2	0	100	70	151	96	48		0.48	52		0.52	60		0.6	1	0	0	0	0	0	1		1		1	0	1	1	0	0	0	1	0	1	375		1	10	12	45	49	69
1	5	2	1	0	100	60	91	61	41	148	18.72	46	148	21	41	148	18.72	0	1	0	0	0	0	1		1		1	0	1	1	0	0	0	1	0	1	76		1	10	8	13	63	82
1	5	2	1	0	110	70	138	83	49	156	20.13	51	156	20.96	64	162	24.39	0	0	0	1	0	0	1		1		1	0	0	0	0	0	0	1	0	1	545		1	8.4		27		81
1	5	2	2	0	100	60	118	64	60	158	24.03	67	158	26.84	68	159	26.9	1	0	0	0	0	0	1		1		0	0	1	0	0	0	0	1	0	1	479		0	13		36		73
1	5	2	2	0	120	80	101	75	62	164	23.05	64	164	23.8	52	172	17.58	1	0	0	0	0	0	1		1		0	0	1	1	0	0	0	1	0	1	567		0	12		17		57
1	5	2	1	0	100	60	114	66	52	167	18.65	54	167	19.36	57	167	20.44	0	0	0	0	0	1	1		1		0	0	1	0	0	0	0	1	0	1	542		0	12			49	69
2	5	2	4	0	110	70	113	72	63	155	26.22	63	165	23.14	76	113	59.52	0	0	0	0	0	1	1		1		0	0	1	0	0	0	0	1	0	1	236		0	12		11		70
1	5	1	2	0	120	70	106	62	47	171	16.07	54	173	18.04	46	168	16.3	0	0	0	0	1	0	1		3		0	0	1	0	0	0	0	1	0	1	354		0	13		23		101
1	5	2	1	1	150	90	135	99	51	152	22.07		152	432.39	57	153	24.35	0	0	0	1	0	0	1		1		0	0	1	1	0	0	0	1	0	1	602		0	11	21	23	50	69
1	5	2	2	0	100	60	135	91	59	153	25.2	57	158	22.83	60	161	23.15	1	0	0	0	0	0	1		1		0	0	1	0	0	0	0	1	0	1	427	30	0	11		40		92
1	5	2	2	0	120	80	133	78	46.5	171	15.9	52	171	17.78	59	169	20.66	0	0	0	0	0	1	1		1		0	0	1	0	0	0	0	1	0	1	350		0	12.4		45.8		107.7
1	5	2	1	0	100	70	120	80	50	162	19.05	51	162	19.43	52	166	18.87	0	0	0	1	0	0	1		1		0	0	1	0	0	0	0	1	0	1	717		1	9	22	25	74	81
1	5	2	2	0	110	60	109	67	41	152	17.75	42	152	18.18	47	153	20.08	1	0	0	0	0	0	1		1		1	0	1	0	0	0	0	1	0	1	522		0	13		50		61
1	5	2	3	0	100	60	107	74	57	160	22.27	57	160	22.27	66	162	25.15	1	0	0	0	0	0	1		1		0	0	1	0	0	0	0	1	0	1	598		0	13	93	30		73
1	5	1	4	0	102	75	102	75	47		0.47	70		0.7	70		0.7	0	0	0	0	0	1	1		1		0	0	0	0	1	0	0	1	0	1			0	12		9		81
1	5	2	1	0	105	78	127	76	59		0.59	77		0.77	77		0.77	0	0	0	0	1	0	1		1		1	0	1	0	0	0	0	1	0	1	429	35	0	14		18		52
1	5	2	2	0	105	70	128	83	51	153	21.79	51	153	21.79	55	157	22.31	0	0	0	0	0	1	1		1		0	0	1	0	0	0	0	1	0	1	673		0	11.2		23.9		75
1	5	1	2	0	100	60	93	63	59.5		0.6	60		0.6	67		0.67	1	0	0	0	0	0	1		1		0	0	0	1	0	0	0	1	0	1	1143	20	0	14	20.7	24.6		87.1
1	5	1	4	1	146	88	144	77	69		0.69	56		0.56	52		0.52	0	0	0	0	0	1	1		1		0	0	0	0	1	0	0	1	0	1	614		0	11.7		276.7		54.1
1	5	1	1	0	98	70	150	94	50	164	18.59	51	164	18.96	54	169	18.91	0	0	0	1	0	0	1		3		1	0	1	1	0	0	1	0	0	1	164	103	0	14	68	28	78	76
1	5	1	2	0	130	90	130	76	63	170	21.8	67	170	23.18	57	171	19.49	0	0	0	1	0	0	1		1		0	0	1	1	0	0	0	1	0	1	361		0	11	18	19	207
1	5	1	4	0	120	20	209	97	48	153	20.5	52	153	22.21	54	157	21.91	0	0	0	0	0	1	1		1		1	0	1	0	0	0	0	1	0	1	107		0	12	28	28	52	89
1	5	1	2	1	140	90	115	73	87	176	28.09	76	176	24.54	77	176	24.86	1	0	0	0	0	0	1		1		1	0	1	0	0	0	0	1	0	1	512		0	12	30	53	49	76
1	5	1	2	0	120	80	110	70	47	160	18.36	68.5	160	26.76	68.5	165	25.16	1	0	0	0	0	0	1		1		1	0	0	0	0	1	0	0	0	1	562	20	0	14.2		35.7		108.1
1	5	2	2	0	100	60	102	65	64	162	24.39	57	162	21.72	54.5	162	20.77	1	0	0	0	0	0	1		1		1	0	0	0	0	0	0	1	0	1	827	20	0	12.1	10.7	14	67.8	67
1	5	2	1	0	98	57	106	55	40	156	16.44	50	157	20.28	50	157	20.28	0	0	0	0	0	1	1		1		1	0	1	0	0	0	0	1	0	1	578	24	0	13	44	26	79	95
1	5	1	3	0	100	60	130	70	50	163	18.82	55	163	20.7	49	166	17.78	0	0	0	1	0	0	1		1		1	0	0	0	0	0	0	1	0	1	81		0	12.4		111		118.7
1	5	1	2	1	155	91	188	102	73	167	26.18	74	167	26.53	78	167	27.97	0	0	0	0	0	1	1		1		0	0	1	0	0	0	0	1	0	1	485	30	0	16		27		88
1	5	1	2	0	117	83	116	78	86	172	29.07	75	172	25.35	88	170	30.45	0	0	0	0	0	1	1		1		1	0	1	0	0	0	0	1	0	1	407	20	0	14	27	37	77
1	5	2	2	0	96	68	99	71	72	162	27.43			10.01	56	162	21.34	1	0	0	0	0	0	1		1		0	0	1	0	0	0	0	1	0	1	1119		0	13		19		67
1	5	2	4	0	120	70	125	81	60	166	21.77	63	166	22.86	67	166	24.31	0	0	0	1	0	0	1		1		0	0	1	1	0	0	0	1	0	1	239	284	0	13	10	20		78
1	5	2	2	0	110	60	116	72	71.5	168	25.33	67	165	24.61	66.5	168	23.56	1	0	0	0	0	0	1		1		0	0	1	0	0	0	0	1	0	1	504	33	0	15.2	15.3	25.2		125.9
1	5	1	2	0	130	80	126	75	64	168	22.68	69	170	23.88	48	168	17.01	1	0	0	0	0	0	1		1		1	0	1	0	0	0	0	1	0	1	770	35	1	6		23		108
1	5	2	3	0	100	60	96	66	64	153	27.34	66	153	28.19	55	153	23.5	0	0	0	0	1	0	1		1		1	0	0	0	0	0	0	1	0	1	231		1	10.6	6	25	72
1	5	1	2	0	126	78	130	78	68	180	20.99	66	180	20.37	64	180	19.75	0	0	0	0	0	1	1		1		1	0	0	0	0	0	0	1	0	1	483	20	0	13		24	24	103
1	5	2	3	0	90	63	110	70	54	158	21.63	56	160	21.88	56	161	21.6	0	0	0	0	1	0	1		1		1	0	1	0	0	0	0	1	0	1	399	398	0	14		25	40	54
1	5	1	2	0	131	80	136	84		164		82	164	30.49	82	164	30.49	0	0	0	1	0	0	1		1		0	0	0	0	1	0	0	1	0	1	918		0	14.9	54	50.6	70	98.3
1	5	2	3	0	133	86	118	81	72	158	28.84	80	162	30.48	83	159	32.83	0	0	0	0	1	0	1		1		0	0	1	0	0	0	0	1	0	1	563	28	0	12		16		70
1	5	2	4	0	120	80	137	90	60	160	23.44	61	160	23.83	62	167	22.23	0	0	0	0	1	0	1		1		1	0	0	0	0	0	0	1	0	1	1308	192	0	13	21	46	71	88
1	5	1	3	0	110	80	110	70	58	176	18.72	55	176	17.76	55	187	15.73	0	0	0	1	0	0	1		1		1	0	1	1	0	0	0	1	0	1	411		0	17	20	37	96	78
1	5	2	2	0	130	93	78	114	78	160	30.47	80	160	31.25	92		0.92	0	0	0	1	0	0	1		2		0	0	1	0	0	0	0	1	0	1	793	112	0	13	14	16	88	98
1	5	1	2	1	140	79	113	79	73	170	25.26	55	170	19.03	60	173	20.05	1	0	0	0	0	0	1		2		1	0	0	1	0	0	0	1	0	1	551		0	14	28	22.9	108	138.3
1	5	1	2	1	142	84	145	72	78	170	26.99	68	170	23.53	75	178	23.67	0	0	0	1	0	0	1		1		1	0	0	1	0	0	0	1	0	1	81		0	12.1	28	14.6	108	120
2	5	2	4	0	107	69	125	76	62.5	155	26.01	73	155	30.39	74	158	29.64	0	0	0	1	0	0	1		1		1	0	1	0	0	0	0	1	0	1	343		0	12.2	28	27.7	67	73
1	5	2	3	0	132	59	171	100	80	156	32.87	82	156	33.69	83	160	32.42	0	0	0	1	0	0	3		1		1	0	1	1	0	0	0	1	0	1	432		0	13.8		8.6		86.3
1	5	2	5	0	102	62	121	67	67	164	24.91	76	164	28.26	80	163	30.11	0	0	0	1	0	0	1		1		1	0	1	1	0	0	0	1	0	1			0	13.2		13.2	74	76.1
1	5	2	1	0	105	64	123	76	62	156	25.48	63	158	25.24	52	158	20.83	0	0	0	0	0	1	1		1		1	0	1	0	0	1	0	0	0	1	563	20	0	13.1	15	27.5	82	70.5
1	5	1	2	0	120	80	110	70	69.5	168	24.62	59.2	168	20.98	55	168	19.49	1	0	0	0	0	0	1		1		1	0	1	0	0	0	0	1	0	1	467	20	0	14		34.2		99.6
1	5	2	2	0	133	73	121	72	57	160	22.27	66	160	25.78	51	170	17.65	1	0	0	0	0	0	1		1		1	0	0	0	0	0	0	1	0	1	12		0	15.5		23		70
1	5	1	1	0	100	60	120	60	47	158	18.83	54	158	21.63	57	158	22.83	0	0	0	0	1	0	1		3		0	0	1	1	0	0	0	1	0	1	275	28663	0	14.1	27	21.9	86	106
1	5	2	4	0	119	73	130	80	77	166	27.94	80	166	29.03	81	166	29.39	0	0	0	0	1	1	1		1		1	0	1	1	0	0	1	0	0	1	545	20	0	11.6	34	20.9	107	83
1	5	2	1	0	100	60	131	75	40	158	16.02	42	158	16.82	47	160	18.36	0	0	0	0	1	0	1		1		0	0	1	0	0	0	1	0	0	1	690	20	1	8.7		105.7		100.5
1	5	1	2	0	133	90	148	94	88	99	89.8	80		1	90		1	0	0	0	0	0	1	1		1		0	0	1	0	0	0	0	1	0	1	1120		0	11.9	23	20	63	71
1	5	2	2	0	110	70	100	65	75	165	27.55	83	165	30.49	84	165	30.85	0	0	0	0	0	1	1		1		0	0	1	0	0	0	0	1	0	1	602		0	11.6	23	24		87
1	5	1	2	0	115	74	97	69	69.5		0.7	65		0.65	63		0.63	0	0	0	0	0	1	1		2		1	0	1	0	0	0	0	1	0	1	159	30	0	12.3				113.3
1	5	1	6	0	110	60	120	90	78	173	26.06	79	183	23.59	82	174	27.08	0	0	0	0	0	1	1		1		1	0	0	0	0	0	0	1	0	1	565		0	15.2	16			82
1	5	2	2	0	100	60	125	89	49	162	18.67	46	162	17.53	50.1	162	19.09	0	0	0	0	0	1	1		1		0	0	1	0	0	0	0	1	0	1		48	0	14	22	49	54	84.3
2	5	2	2	0	120	80	145	92	63	160	24.61	65	160	25.39	70	165	25.71	1	0	0	0	1	0	1		1		1	0	1	0	0	0	0	1	0	1	510	20	0	11.7	16	9.1	99	83.7
1	5	1	1	0	80	50	101	62	57	174	18.83	51	174	16.85	54	174	17.84	0	0	0	0	1	0	1		1		1	0	1	0	0	0	0	1	0	1		20	0	12		21.8		56.7
1	5	1	2	0	120	80	138	100	55	172	18.59	55	172	18.59	57	172	19.27	1	0	0	0	0	0	1		2		1	1	1	1	0	0	0	1	0	1	644	20	0	13.8		36.3		84.5
1	5	2	2	0	120	60	136	66	74.5	162	28.39	71	162	27.05	66.9	162	25.49	1	0	0	0	0	0	1		1		1	0	1	0	0	0	0	1	0	1	503	20	1	9.5	17		65	72.8
1	5	2	2	1	140	60	180	94	55.5	156	22.81	73	156	30		156	410.5	1	0	0	0	0	0	1		2		0	0	1	0	0	0	0	1	0	1	88		0	13.2	27	26.9	80.4	69.6
1	5	2	2	0	120	70	112	79	69	162	26.29	77.9	167	27.93	93	167	33.35	1	0	0	0	0	0	1		1		1	0	1	1	0	0	0	1	0	1	686		1	7.5		7.5	51	72.7
1	5	1	2	0	100	60	115	69	53.5	162	20.39	57.6	162	21.95	53	163	19.95	1	0	0	0	0	0	1		2		0	0	1	1	0	0	0	1	0	1	349	166	0	14.7	15	18.5	53	80.2
1	5	1	2	0	100	64	123	78	60.5	162	23.05	60	162	22.86	62	162	23.62	1	0	0	0	0	0	1		1		0	0	1	1	0	0	1	0	0	1	527	160	0	16.3	21	31.1	65	99.7
1	5	1	2	0	110	70	105	54	51	172	17.24	55	172	18.59	60	172	20.28	1	0	0	0	0	0	1		1		1	0	1	0	0	0	0	1	0	1	359	298	0	13.3		34.8	75	97.8
1	5	2	2	0	110	60	152	71	59	153	25.2	65	153	27.77	68	153	29.05	1	0	0	0	0	0	1		2		0	0	1	1	0	0	0	1	0	1	311	61	0	13.5	38	15.3	54	79.8
1	5	2	2	0	100	60	139	84	91	164	33.83	96	164	35.69	100	165	36.73	1	0	0	0	0	0	1		1		1	1	1	1	0	0	0	1	0	1	541		0	12.1	33		57
1	5	2	2	0	100	90	79	49	60.5	150	26.89	59.5	150	26.44	60	150	26.67	1	0	0	0	0	0	1		1		1	0	1	1	0	0	0	1	0	1	534	20	0	13.3	25	28.6		100
1	5	1	2	0	120	80	114	67	45	150	20	47	150	20.89	46	150	20.44	1	0	0	0	0	0	1		1		0	0	1	1	0	0	0	1	0	1	278	42	0	14.3	13	41.4		97.3
1	5	2	2	0	110	70	108	68	50.5	158	20.23	51	158	20.43	52	158	20.83	1	0	0	0	0	0	1		1		1	0	1	0	0	0	0	1	0	1	809	170	0	11.8	14	13	47	68.3
1	5	2	2	0	100	60	120	80	60	158	24.03	56	158	22.43	65	162	24.77	1	0	0	0	0	0	1		2		1	1	1	1	0	0	0	1	0	1	194		0	12.5		23.8		69
1	5	1	4	0	136	93	129	76	67	164	24.91	66	164	24.54	62	164	23.05	0	0	0	0	0	1	1		1		0	0	0	0	1	0	0	1	0	1	473	20	0	11	12	22	60
1	5	1	2	0	120	80	100	68	91	168	32.24	99	168	35.08	95	168	33.66	0	0	0	0	0	1	1		1		0	0	1	0	0	0	0	1	0	1	282		1	5.6	38	29.1	68	526.5
1	5	2	2	0	113	69			58	160	22.66			10.01			10.01	0	0	0	0	0	1	1		1		0	0	1	0	0	0	0	1	0	1	468	20	0	12.5		30.2		69
1	5	2	2	0	97	74	117	75	69	162	26.29	71	162	27.05	72	162	27.43	1	0	0	0	0	0	1		1		0	0	1	0	0	0	1	0	0	1	225	20	0	12.7	37		52	77
1	5	2	2	0	120	80	112	60	56	152	24.24	57	152	24.67	56	152	24.24	1	0	0	0	0	0	1		1		1	0	1	0	0	0	0	1	0	1	794	20	0	13	19	26.7		71.5
1	5	1	3	0	120	80	131	79	51	168	18.07	57	72	109.95	63	72	121.53	0	0	0	0	1	0	1		1		0	0	1	1	0	0	0	1	0	1		20	0	12.1	19	14.3	245	148.7
1	5	1	2	1	140	90	149	89	54	166	19.6	50	160	19.53	53	168	18.78	0	0	0	0	0	1	1		1		0	0	0	1	0	0	0	1	0	1	434		0	12		299		112.9
1	5	1	2	0	120	80	110	80	64	172	21.63	75	172	25.35	70	165	25.71	0	0	0	0	0	1	1		1		1	0	1	0	0	0	0	1	0	1	239	20	0	15		60	96	107
1	5	1	6	0	120	80	112	55	71	178	22.41	72	178	22.72	75	186	21.68	0	0	0	0	0	1	1		2		1	0	1	0	0	0	0	1	0	1	652		0	15	19		109	125
1	5	2	1	0	120	80	105	59	45	160	17.58	48	160	18.75	44	168	15.59	0	0	0	1	0	0	1		1		0	0	0	1	0	0	0	1	0	1			0	11.2		22.7		54
1	5	1	2	0	120	80	119	79	52	166	18.87	64	166	23.23	64	166	23.23	1	0	0	0	0	0	1		1		1	0	1	0	0	0	0	1	0	1	482		0	16	38	24		91
1	5	2	2	0	107	80	101	60	71.5	160	27.93	68	160	26.56		165	366.94	0	0	0	0	0	1	1		2		0	0	0	1	0	0	0	1	0	1	477		0	11.1	14	78.5	87	275
1	5	2	1	0	120	86	112	74	88.6	156	36.41	86.2	156	35.42	81		0.81	0	0	0	1	0	0	1		1		0	0	0	1	0	0	0	1	0	1	444		0	13	18		62	76.2
1	5	2	2	0	115	64	102	70	58	162	22.1	58	162	22.1	53	163	19.95	1	0	0	0	0	0	1		1		1	0	0	0	0	0	0	1	0	1	179		1	10	10	36		60.9
1	5	2	2	0	97	59	103	72	53	152	22.94	51	155	21.23	54	155	22.48	0	0	0	0	0	1	1		1		1	0	1	0	0	0	0	0	1	1	440		1	10	16	59	58	65
1	5	1	2	0	120	80			57	162	21.72	59	162	22.48	63	167	22.59	1	0	0	0	0	0	1		1		1	0	1	0	0	0	1	0	0	1	198		0	14	18		62
1	5	2	3	0	110	80	110	69	66	161	25.46	66	166	23.95	64	165	23.51	0	0	0	1	0	0	1		1		1	0	1	0	0	0	1	0	0	1	270		0	13	44		67	86
1	5	1	2	0	80	60	110	66	48	168	17.01	55	168	19.49	57	169	19.96	1	0	0	0	0	0	1		2		1	0	0	0	0	0	0	1	0	1	266		0	14.8	13	17.6	50	79
1	5	1	2	0	110	70	117	77	79	178	24.93	74	178	23.36	79		0.79	0	0	0	1	0	0	1		2		1	0	0	0	0	0	0	1	0	1	465		0	13.2	15	21.4	72.8	93.5
1	5	2	2	0	110	70	114	74	53	174	17.51	49	174	16.18	45		0.45	1	0	0	0	0	0	1		1		0	0	0	1	0	0	0	1	0	1	322	20	1	9.5	3	36	67	69
1	5	1	2	0	110	90	129	90	60	185	17.53	63.9	185	18.67	65	185	18.99	1	0	0	0	0	0	1		1		0	0	1	0	0	0	0	1	0	1			1	8.7	17		61
1	5	2	2	0	100	60	124	74	68	158	27.24	61	158	24.44	63	158	25.24	1	0	0	0	0	0	1		1		1	0	1	0	0	1	0	0	0	1	767	20	0	12		118	56
1	5	2	4	0	120	80	146	80	63	166	22.86	64	166	23.23	75	165	27.55	0	0	0	1	0	0	1		2		1	0	1	0	0	0	1	0	0	1	275		0	13		26	94	93
1	5	2	2	0	100	60	114	65	73	158	29.24	71	158	28.44	75	162	28.58	1	0	0	0	0	0	1		1		1	0	1	0	0	1	0	0	0	1	916	261	0	11			79	70
1	5	2	1	0	120	70	125	69				68	168	24.09	71	172	24	0	0	0	1	0	0	1		1		1	0	0	1	0	0	0	1	0	1	696		0	13
1	5	2	2	0	120	80	104	59	48	149	21.62	52	150	23.11	52	150	23.11	0	0	0	0	0	1	1		1		0	0	0	1	0	0	0	1	0	1	1279		0	12		26	81	72
1	5	2	2	0	110	60	110	70	45	168	15.94	55	168	19.49	59	169	20.66	1	0	0	0	0	0	1		3		0	0	1	0	0	0	0	1	0	1	395		0	11	12	45		107
1	5	2	2	0	110	80	100	65	57	158	22.83	64	158	25.64	25	161	9.64	1	0	0	0	0	0	1		2		0	0	1	0	0	0	0	1	0	1	874		0	13.6		41		94
1	5	1	2	0	110	90	119	70	60	180	18.52	60	180	18.52	59	180	18.21	1	0	0	0	0	0	1		1		1	0	1	0	0	0	0	1	0	1	270		0	14		26		8
1	5	2	2	0	110	80	155	98	56	160	21.88	46	159	18.2	55	166	19.96	1	0	0	0	0	0	1		2		1	0	1	0	0	0	0	1	0	1			0	11		29		106
1	5	2	1	0	110	90	107	71	47	158	18.83	47	158	18.83	47	159	18.59	0	0	0	1	0	0	1		1		1	0	0	1	0	0	0	1	0	1		20	0	12				30
1	5	2	2	0	110	86	109	70	56	166	20.32	49	166	17.78	47	166	17.06	1	0	0	0	0	0	1		2		1	0	1	0	0	0	0	1	0	1	322		0	14		19		105
1	5	2	1	0	95	60			50.9	161	19.64		161	385.4		161	385.4	0	0	0	1	0	0	1		1		0	0	1	0	0	0	0	1	0	5	308	257	0	13.7			68	57.2
1	5	1	2	0	110	70	133	100	57.3	174	18.93	55	174	18.17	55	179	17.17	1	0	0	0	0	0	1		1		0	0	1	1	0	0	0	1	0	1	735		1	4.7		52.9		107.7
1	5	1	2	0	90	60	116	70	62	171	21.2	57.9	171	19.8	58	171	19.84	1	0	0	0	0	0	1		2		0	0	1	1	0	0	0	1	0	1	319		0	13.4		34		95.39
1	5	1	2	0	110	80	174	98	54	166	19.6	59	168	20.9	60	61	161.25	1	0	0	0	0	0	1		1		1	0	1	1	0	0	0	1	0	1	278		0	14	0	27		118
1	5	2	2	0	110	80	125	81	67	162	25.53	61	163	22.96	75	160	29.3	1	0	0	0	0	0	1		1		0	0	1	0	0	0	0	1	0	1	556	20	0	13		39		76
1	5	2	2	0	110	80	125	81	67	162	25.53	59	163	22.21	55	165	20.2	1	0	0	0	0	0	1		1		1	0	1	0	0	0	1	0	0	1	435		0	14	25	40	84	73
1	5	1	2	1	160	90	198	100	60	170	20.76	54	170	18.69	61		0.61	1	0	0	0	0	0	1		1		1	0	0	1	0	0	0	1	0	1			0	17		23		91
1	5	1	2	0	110	60	109	78	80	177	25.54			10.01	81		0.81	1	0	0	0	0	0	1		1		1	0	1	0	0	0	0	1	0	1	68		0	11.3	24	63		112.6
1	5	2	2	0	110	70	116	72	52		0.52	49		0.49	51	170	17.65	1	0	0	0	0	0	1		1		1	0	1	0	0	0	0	1	0	1			1	10
1	5	1	2	0	100	60	103	53	50	160	19.53	58	163	21.83	62		0.62	1	0	0	1	0	0	1		2		0	0	1	1	0	0	0	1	0	1	196		0	15		36		73
1	5	2	1	0	120	80	124	95	48	165	17.63	54	165	19.83	61	166	22.14	0	0	0	1	0	0	1		1		0	0	1	1	0	0	0	0	1	1	61		0	14	36	22	99	90
1	5	2	2	0	100	70	103	57	43	156	17.67	50	158	20.03	51	158	20.43	1	0	0	0	0	0	1		1		0	0	1	1	0	0	0	0	1	1	126		1	10		18		84
1	5	2	4	0	120	60	138	78	46	155	19.15	51	153	21.79	55	155	22.89	0	0	0	0	0	1	1		2		1	0	1	0	0	0	0	1	0	2	269		0	13		42		54
1	5	2	4	0	120	80	110	60	60	163	22.58	62	162	23.62	64	161	24.69	0	0	0	1	0	0	1		1		0	0	1	1	0	0	0	1	0	1	447	404	0	14	31	28		137
1	5	2	2	0	100	60	119	64	60	167	21.51	62	167	22.23	59	166	21.41	1	0	0	0	0	0	1		1		1	0	1	1	0	0	0	1	0	1	178	142	1	8	9	9	117	70
1	5	2	2	0	110	80	128	75	69	166	25.04	68		0.68	69	167	24.74	0	0	0	0	0	1	1		1		0	0	1	1	0	0	0	1	0	1		20	0	12	16
1	5	2	2	0	110	70	136	82	60	174	19.82	64	174	21.14	60.5	174	19.98	1	0	0	0	0	0	1		2		0	0	1	1	0	0	0	1	0	1			0	14		22		102
1	5	1	3	0	120	60	115	69	56	164	20.82			10.01	55	166	19.96	0	0	0	0	0	1	1		1		0	0	1	0	0	0	0	1	0	1	355		1	7		20		68
1	5	1	2	0	110	80	116	68	55	170	19.03	53	170	18.34	56	171	19.15	0	0	0	0	0	1	1		1		1	0	1	0	0	0	0	1	0	2	417		1	9	72	33	79	77
1	5	1	2	0	120	80	134	87	68	164	25.28	69	164	25.65	65	165	23.88	1	0	0	0	0	0	1		1		0	0	0	0	1	0	0	1	0	1	836		0	14		59
1	5	2	2	0	120	70	116	65	48	146	22.52	56.3	150	25.02	58	160	22.66	1	0	0	0	0	0	1		1		0	0	1	0	0	0	0	1	0	1	460		0	11.6		22.1		58.3
1	5	2	2	0	110	70	87	69	62	170	21.45	59		0.59	64		0.64	1	0	0	0	0	0	1		1		0	0	1	0	0	0	0	1	0	1	658		0	15	9.1	14.3	77.5	72
1	5	2	2	0	112	66	78	61	65	165	23.88			10.01	65	166	23.59	1	0	0	0	0	0	1		1		1	0	0	1	0	0	0	1	0	1	730		0	13		17		83
1	5	2	2	0	110	70	105	67	61	165	22.41	58		0.58	60		0.6	1	0	0	0	0	0	1		1		1	0	0	1	0	0	0	1	0	1	639		0	12		29		80
1	5	1	2	0	110	70	106	65	59	172	19.94	60	170	20.76	68	171	23.26	1	0	0	0	0	0	1		1		0	0	1	1	0	0	0	1	0	1	592	0	0	14		31		91
1	5	2	2	0	100	60	126	83	51	165	18.73	51	165	18.73	49	163	18.44	0	0	0	0	0	1	1		1		1	0	1	0	0	0	0	1	0	1	380		1	7	10	2	71	87
1	5	2	2	0	110	70	113	58	56	159	22.15	63.7	159	25.2	66	159	26.11	1	0	0	0	0	0	1		1		0	0	1	1	0	0	0	1	0	1	230		0	14.2		22.4		78.6
1	5	2	1	0	120	70	107	65	39	159	15.43	44	159	17.4	47	159	18.59	0	0	0	0	0	1	1		1		0	0	1	1	0	0	0	1	0	1	411	0	1	7		16		80
1	5	2	2	0	133	60			61	151	26.75	70	152	30.3	82	151	35.96	0	0	0	0	0	1	1		1		1	0	1	0	0	0	0	1	0	1	538	215425	0	13	11		75	104
1	5	2	2	0	100	60	164	102	94	167	33.71	144	101	141.16	111	169	38.86	0	0	0	0	0	1	1		1		0	0	0	0	1	0	0	1	0	1	639	20	0	14		25		95
1	5	2	2	0	100	60	104	71	50		0.5		152	432.39	56		0.56	0	0	0	0	0	1	1		1		0	0	1	0	0	0	0	1	0	1	389		0	12		15	18	94
1	5	1	2	0	100	60	125	76	39	166	14.15	55		0.55	61	167	21.87	0	0	0	1	0	0	1		3		0	0	1	1	0	0	0	1	0	1	18		0	12		11		107
1	5	2	4	0	99	67	142	78	68	165	24.98	76	165	27.92	62	164	23.05	0	0	0	0	0	1	1		1		0	0	1	0	0	0	0	1	0	1	134	39100	0	11		33		77
1	5	2	2	0	135	93	112	75	65.6	158	26.28	63.5	158	25.44	70	163	26.35	1	0	0	0	0	0	1		1		1	0	1	0	0	0	0	1	0	1	652		0	12.5	12	13	71	74.4
1	5	1	2	0	100	60	117	89	62	174	20.48	67	174	22.13	74	174	24.44	1	0	0	0	0	0	1		2		0	0	1	1	0	1	0	0	0	1	486		0	14	56	82	88	93
1	5	1	3	0	120	80	143	85	70	179	21.85	69	179	21.53	68	179	21.22	0	0	0	0	0	1	1		1		0	0	1	1	0	0	0	1	0	1	592	20	0	16.2	17	51.2		99.9
1	5	2	1	0	110	70	109	63	46	162	17.53	50	164	18.59	52		0.52	0	0	0	0	0	1	1		1		0	0	1	1	0	0	0	1	0	1	506	20	0	11		23		69
1	5	1	1	0	100	60	133	65	55	171	18.81	65		0.65	61	170	21.11	0	0	0	1	0	0	1		1		1	0	1	1	0	0	0	1	0	1	461	199	0	15	72	85	106	73
1	5	2	5	0	110	70	120	76	50		0.5	48.6		0.49	44.5		0.45	0	0	0	0	0	1	1		1		0	0	1	1	0	0	0	1	0	1	2		1	8.5	16		82	76
1	5	2	1	0	115	77	116	70	40	143	19.56	40	143	19.56	45	143	22.01	0	0	0	0	0	1	1		1		0	0	1	0	0	0	0	1	0	1	326	86	1	8		26		76
1	5	2	1	0	120	80	121	76	53	166	19.23	56	166	20.32	69	168	24.45	1	0	0	0	0	0	1		1		0	0	1	1	0	0	0	1	0	1	254		0	12.6	12	9	90	90
1	5	2	4	1	150	84	143	93	73	153	31.18	69		0.69	70		0.7	0	0	0	1	0	0	1		1		1	0	0	1	0	0	0	1	0	1	1223	20	0	12.7	16	18	19	83
1	5	1	1	0	100	70	111	68	44	154	18.55	45		0.45	51	163	19.2	0	0	0	1	0	0	1		1		0	0	1	0	0	0	0	1	0	1	560	32	0	15	17	20	666	85
1	5	2	3	0	110	70	133	82	42	158	16.82	44	158	17.63	46	158	18.43	0	0	0	0	0	1	1		1		1	0	1	0	0	0	0	1	0	1	25		0	12		24		67
1	5	1	2	0	120	80	139	95	73	185	21.33	75	185	21.91	88	184	25.99	0	0	0	0	0	1	1		2		1	0	1	0	0	0	0	1	0	1	407		0	13		14		109
1	5	2	4	0	100	88	105	68	47	158	18.83	53	156	21.78	55	159	21.76	0	0	0	0	0	1	1		1		0	0	1	0	0	0	0	1	0	1	415	20	0	12		65		76
1	5	1	1	0	120	60	110	90	57	177	18.19	58	176	18.72	87	177	27.77	0	0	0	0	1	0	1		1		1	0	0	0	0	0	0	1	0	5	366		0	11	21	17	64	81
1	5	2	3	0	110	78	110	72	51.2	164	19.04	59	164	21.94	60	164	22.31	0	0	0	1	0	0	1		1		1	0	1	1	0	0	0	1	0	1	189		0	11.4	29		65	78.9
1	5	1	1	0	100	60	115	72	57	176	18.4	63	176	20.34	61	176	19.69	0	0	0	0	0	1	1		1		0	0	1	1	0	0	0	1	0	1	624		0	12.7	29	21.2	112	87.8
1	5	1	2	0	119	61	108	70	72.2	176	23.31	70.2	176	22.66	75	176	24.21	0	0	0	1	0	0	1		2		1	0	1	0	0	0	0	1	0	1	182	29620	0	14.1	16	41.3	100	162
1	5	2	1	0	100	60	133	75	91.4	165	33.57	98	165	36	96.4	165	35.41	0	0	0	1	0	0	1		1		0	0	1	0	0	0	0	1	0	1	588		0	12.4		29.8		55.4
1	5	2	2	0	128	73	106	63	75	167	26.89	70.5	167	25.28	65	167	23.31	1	0	0	0	0	0	1		1		0	0	0	1	0	0	0	1	0	1	589		0	12.8	23	17.6	86	67.3
1	5	1	2	1	162	94	127	74	57.2	168	20.27	50	168	17.72	53	168	18.78	1	0	0	0	0	0	1		1		0	0	1	0	0	0	0	1	0	1	126	272	0	12	20	23	129	165
1	5	1	2	0	120	80	96	64	52	123	34.37	57	123	37.68	58	123	38.34	1	0	0	0	0	0	1		3		1	0	1	1	0	0	0	1	0	1	466	53141	0	11.3	31.2		91
1	5	1	4	0	120	70	179	110	75	182	22.64	73		0.73	71		0.71	0	0	0	0	0	1	1		1		0	0	1	0	0	0	0	1	0	1			1	8			266
1	5	2	2	0	108	74	110	70	58	154	24.46	56	154	23.61	53	154	22.35	1	0	0	0	0	0	1		1		0	0	1	0	0	0	0	1	0	1	519	460	0	12.7		30.1	68	310
1	5	1	2	0	90	60	121	63	51.5	173	17.21	62	173	20.72	62	176	20.02	1	0	0	0	0	0	1		1		1	0	0	0	0	0	0	1	0	1	165		0	14.7		32.4		81.7
2	5	2	1	1	156	116	142	107	57		0.57	57	154	24.03	60	154	25.3	0	0	0	0	0	1	1		1		0	0	1	0	0	0	0	1	0	1	203		1	10.2		17		74.6
2	5	2	2	0	102	71	126	77	68	155	28.3	71	163	26.72	78	161	30.09	1	0	0	0	0	0	1		1		0	0	1	1	0	0	0	1	0	1	224	0	0	11.4	15	17.2	73	66.9
2	5	1	2	0	117	65	126	71	64	173	21.38	64		0.64	65	173	21.72	1	0	0	0	0	0	1		1		1	0	1	1	0	0	0	1	0	1	436	98	0	14	26	45	108	82
2	5	2	2	0	103	167	112	79	61	158	24.44	52	159	20.57	49		0.49	1	0	0	0	0	0	1		1		0	0	1	1	0	0	0	1	0	1	594	20	1	10		19		86
2	5	2	1	0	116	65	145	88	90	170	31.14	90	170	31.14	99	168	35.08	0	0	0	0	0	1	1		2		0	0	1	0	0	0	0	1	0	1	48	25300	0	12	24	48	82	74
2	5	2	2	0	137	95	112	75	59	158	23.63	59.6	156	24.49	59	158	23.63	1	0	0	0	0	0	1		1		0	0	1	0	0	0	0	1	0	1	474		0	11.6		15		74.3
2	5	1	1	0	129	80	160	96	62	163	23.34	66	164	24.54	67	165	24.61	0	0	0	1	0	0	1		2		1	0	0	0	0	0	0	1	0	1	376		0	14.1	22	25.2	90.4	153
2	5	1	2				148	99						10.01	87	175	28.41	1	0	0	0	0	0	1		1		1	0	1	0	0	0	0	1	0	1	891		0	15	35		61
2	5	2	1											10.01			10.01	0	0	0	1	0	0	1		1		0	0	1	1	0	0	0	1	0	1	227	492	1	9	14	12	91
2	5	2	3	0	103	70	111	68	65	163	24.46	78	167	27.97	78	166	28.31	0	0	0	1	0	0	1		1		1	0	1	0	0	0	0	1	0	1	228	1544	0	13	137	16	91	82
2	5	2	2	0	109	66						58	161	22.38	60		0.6	1	0	0	0	0	0	1		1		0	0	1	0	0	0	0	1	0	1		2014	0	13	14		90
2	5	1	2	0	130	65	123	86	88	179	27.46	90	180	27.78	70	182	21.13	0	0	0	1	0	0	1		2		1	0	0	0	0	0	0	1	0	1	328	0	0	14	48	24	105	98
2	5	2	2	0	125	86	137	82	61	157	24.75			10.01	58	157	23.53	1	0	0	0	0	0	1		1		1	1	0	0	0	0	0	1	0	1	627	76	1	10	27	26	73	62
2	5	2	4	0	138	97	127	78	85	164	31.6	84		0.84	81		0.81	0	0	0	1	0	0	1		1		1	0	0	0	0	0	0	1	0	1	598	19	0	11.8	12.7	13.6	91	117.6
2	5	2	1	0	115	79	139	80	72.5	162	27.63	73	165	26.81	76	162	28.96	0	0	0	1	0	0	1		1		0	0	0	0	1	0	0	1	0	1	371	1124	0	11.8	24	15.1	61	114
2	5	1	2	1	147	105	128	82	61	174	20.15	62	174	20.48	62	174	20.48	0	0	0	1	0	0	1		1		1	0	0	0	0	0	0	1	0	1	589	327	0	15.9	11.4		54.3	83.6
2	5	1	2	0	122	69	129	83	43	166	15.6	45	166	16.33	46	162	17.53	1	0	0	0	0	0	1		1		1	0	0	0	0	0	0	1	0	1	120		0	15.2	13.2	22.3	81.3
2	5	1	2	0	135	86	133	78	69	174	22.79	58	176	18.72	58	174	19.16	0	0	0	1	0	0	1		2		0	0	0	0	1	0	0	1	0	1			0	12			72
2	5	1	2	1	148	91	121	78	40	160	15.63			10.01	46	165	16.9	1	0	0	0	0	0	1		1		0	0	1	0	0	0	0	1	0	1	207		0	14	39	13	112	81
2	5	2	1	0	131	77	127	90	53	161	20.45	55	161	21.22	55	161	21.22	0	0	0	1	0	0	1		1		1	0	0	0	0	0	0	1	0	1	472	338	1	8.5	10.4	21.5	65.9	70
2	5	2	1	0	99	55	95	65	51	153	21.79	50		0.5	51		0.51	0	0	0	0	0	1	1		1		0	0	1	1	0	0	0	1	0	1	331	0	0	13		26		72
2	5	2	3	1	148	89	159	89	91	168	32.24			10.01	85	168	30.12	0	0	0	1	0	0	1		4	24	0	0	0	0	1	0	0	1	0	1			0	15.2		26.7	91.2	107
2	5	1	2	0	126	64	166	92	84	170	29.07	85	170	29.41	81	170	28.03	1	0	0	0	0	0	1		4	24	0	0	0	0	1	0	0	1	0	1	152	0	0	15.4			271.6	174.7
2	5	1	2	0	114	88	147	91	76	164	28.26	78	165	28.65	82	165	30.12	1	0	0	0	0	0	1		2		1	0	0	0	0	0	0	1	0	1	480		0	20.8	19	64.7	61	110.5
2	5	2	2	1	144	95	128	95	86	166	31.21	80.5	165	29.57	81	169	28.36	1	0	0	0	0	0	1		1		1	0	1	0	0	0	0	1	0	1	1002	20	0	14		17	83.7
2	5	1	6	0	132	68	140	74	68	178	21.46	67	178	21.15	70	173	23.39	0	0	0	0	0	1	1		2		0	0	0	0	1	0	0	1	0	1	1012		0	18.2	19.1	15	103	134.9
2	5	2	2	0	118	76	120	74	75		0.75	78		0.78	73		0.73	1	0	0	0	0	0	1		1		0	0	0	0	1	0	0	1	0	1	529		1	9.4	11.9	13	77.8	93.6
2	5	2	1	0	115	80	123	76	53	158	21.23	48	161	18.52			10.01	0	0	0	1	0	0	1		1		1	1	1	0	0	0	0	1	0	1	431	0	0	11		24		70
2	5	2	2	0	119	88	95	55	66	165	24.24	64	160	25	67	167	24.02	1	0	0	0	0	0	1		1		1	0	1	0	0	0	0	1	0	1	549	0	0	12.8				74.5
2	5	2	3	0	104	56	130	78	50		0.5			10.01	65		0.65	0	0	0	1	0	0	1		1		1	0	0	0	0	0	0	1	0	1	922		0	13	32		92	86
2	5	2	4	0	137	77	147	83		167		84	167	30.12	86	167	30.84	0	0	0	1	0	0	1		1		1	0	0	0	0	0	0	1	0	1	743	0	1	8		19		98
2	5	1	1	0	104	63	130	93	54		0.54	54		0.54	50		0.5	0	0	0	1	0	0	1		1		1	0	1	0	0	0	0	1	0	1		78	1	9		17		62
2	5	2	1	0	127	75	124	75	80		0.8			10.01	85		0.85	0	0	0	1	0	0	1		2		1	0	0	0	0	0	0	1	0	1	514		0	11	67		67	29
2	5	1	2	0	120	80	122	80	66	170	22.84	62		0.62	69	171	23.6	1	0	0	0	0	0	1		2		1	0	0	0	0	0	1	0	0	1	680		0	12	55		86
2	5	1	2	0	106	56	128	85	65		0.65			10.01	68		0.68	0	0	0	0	0	1	1		1		0	0	1	0	0	0	0	1	0	1		1960	0	15		31		96
2	5	2	1	0	130	62	78	83						10.01	81		0.81	0	0	0	1	0	0	1		2		0	0	0	1	0	0	0	1	0	1	813	0	0	13				83
1	5	2	3	0	100	60	112	69	45.7	157	18.54	48	157	19.47	53	157	21.5	0	0	0	1	0	0	1		1		1	0	0	0	0	0	0	1	0	1	400	284	0	11.4		15.2		80.9
1	5	2	2	0	100	60	100	70	60	169	21.01	57.9	169	20.27	59	169	20.66	0	0	0	1	0	0	1		1		0	0	1	0	0	0	0	1	0	1	263		0	11.9	36	17.8	188	507.4
1	5	2	6	0	110	60	110	66	53	162	20.2	50	162	19.05	51	162	19.43	0	0	0	0	0	1	2		1		0	0	0	0	1	0	0	1	0	1	262		0	11	26	21	81	95
1	5	1	2	0	113	70			70	186	20.23		186	288.76		186	288.76	0	0	0	0	0	1	2		1		0	0	1	0	0	0	0	1	0	1	589		0	12.8				106.5
1	5	2	1	0	100	60	105	76	43		0.43	42		0.42	50.1		0.5	0	0	0	0	0	1	1		1		0	0	1	0	0	0	0	1	0	1	310		0	11.6	99	17.4		80.8
1	5	2	2	0	123	68	104	70	50.1	157	20.33	50.4	157	20.45	56.6	157	22.96	1	0	0	0	0	0	1		1		0	0	1	0	0	0	0	1	0	1	1013		1	9.3		17.5	81	82.5
1	5	2	2	0	106	74	122	80	53.1	165	19.5	64	165	23.51	66	165	24.24	0	0	0	1	0	0	1		1		0	0	1	1	0	0	0	1	0	1	434		1	8.8	34	31	90	79.9
1	5	2	1	0	118	98	146	92	61	159	24.13	50	162	19.05	61	159	24.13	0	0	0	0	0	1	1		1		0	0	1	0	0	0	0	1	0	1		20	0	13			62
1	5	2	4	0	110	70	115	78	54.5	163	20.51	58.7	163	22.09	50	163	18.82	0	0	0	1	0	0	1		1		0	0	0	0	1	0	0	1	0	1			0	11		32		79.7
1	5	1	2	0	120	80	118	78	88	185	25.71	92.5	185	27.03	85	185	24.84	0	0	0	0	0	1	1		1		0	0	1	0	0	0	0	1	0	1	318		0	16.3				97.9
1	5	1	2	0	116	66	117	84	66.6	181	20.33	65	181	19.84	63	181	19.23	1	0	0	0	0	0	1		2		0	0	0	0	1	0	0	1	0	1	522		0	12	33.3	26.4	118	102.7
1	5	1	2	0	96	55	130	74	54	167	19.36	58.7	167	21.05	65	167	23.31	1	0	0	0	0	0	1		1		1	0	1	1	0	0	0	1	0	1	308		0	14.8	23	34.9	102	90.4
1	5	1	1	0	82	52	90	58	47.3	171	16.18	55.1	171	18.84	55	171	18.81	0	0	0	1	0	0	1		1		0	0	1	1	0	0	0	1	0	1	828	0	0	14.4	57	20.5	110	134.8
1	5	2	2	0	116	72	109	72	58	159	22.94	64.5	159	25.51	66	159	26.11	1	0	0	0	0	0	1		1		1	0	1	1	0	0	0	1	0	1	335		0	12.8	27	16.4	59	76.6
1	5	2	1	0	120	80	120	70	61	165	22.41	57	165	20.94	53	165	19.47	0	0	0	1	0	0	1		1		0	0	1	0	0	0	0	1	0	5	806	0	0	12.4	227	12.8	82	74.4
1	5	1	2	1	141	85	128	71	57.3	167	20.55	58.1	167	20.83	57	167	20.44	0	0	0	1	0	0	1		2		1	0	1	1	0	0	0	1	0	1	817	99	0	15.2	41		100	106.1
1	5	1	2	0	97	63	108	70	62	162	23.62	65	162	24.77	62	162	23.62	1	0	0	0	0	0	1		1		0	0	1	1	0	0	0	1	0	1			0	13	13		93	70
1	5	1	1	0	120	70	106	68	55	165	20.2	53	165	19.47	56	163	21.08	0	0	0	0	0	1	1		1		0	0	1	0	0	0	0	1	0	1	603		1	10.9	12.1			77.1
1	5	1	2	0	100	60	134	94	59.5	170	20.59	60	170	20.76	62	170	21.45	1	0	0	0	0	0	1		1		0	0	1	0	0	0	0	1	0	1	295	1032	0	14.1		30.1		62.9
1	5	2	1	0	115	75	126	78	49	164	18.22	51	164	18.96	62	169	21.71	0	0	0	1	0	0	1		1		0	0	1	1	0	0	0	1	0	1	1209	0	0	13.9	30	28	62	69
1	5	2	4	0	110	70	120	71	52	158	20.83	50	158	20.03	59		0.59	0	0	0	0	0	1	1		1		0	0	1	0	0	0	0	1	0	1	472	12682	0	14	15	37	84	108
1	5	1	2	0	135	83	113	69	79.5		0.8	70		0.7	79		0.79	0	0	0	0	0	1	1		2		0	0	0	0	1	0	0	1	0	1	588	20	0	16.2		18.5		101.4
2	5	2	1	0	119	73	127	68	82	166	29.76			10.01	100		1	0	0	0	0	0	1	1		2		0	0	1	0	0	0	1	0	0	1	273		0	14	16	18.4	81	89.7
1	5	1	2	1	152	97	160	104	73	175	23.84	69	175	22.53	77	175	25.14	0	0	0	0	0	1	1		1		0	0	1	0	0	0	0	1	0	1			0	16.7	26	45.5	94
2	5	1	2	0	113	73	132	90	55	169	19.26			10.01	58	169	20.31	1	0	0	0	0	0	1		1		0	1	1	0	0	0	0	1	0	1	254		0	12.9	29	26.7	75	97
2	5	1	2	0	131	96	135	89	58	165	21.3			10.01	69.4	165	25.49	1	0	0	0	0	0	1		2		0	0	1	0	0	0	0	1	0	1	488	20	0	13.2	12	16		145.3
1	5	1	2	0	127	80	110	65	69	170	23.88	66	170	22.84	61	170	21.11	1	0	0	0	0	0	1		1		1	0	1	0	0	0	0	1	0	1	419	20	0	15				79.1
2	5	2	6	0	117	90	162	95	81	185	23.67	80	185	23.37	104	185	30.39	0	0	0	1	0	0	1		2		1	0	1	0	0	0	0	1	0	1	469	76	0	15.2	33	25.2	78	101
1	5	2	1	0	112	61	98	54	67	170	23.18	65	170	22.49	77	170	26.64	0	0	0	0	1	0	1		1		0	0	1	0	0	0	0	1	0	1	855	20	0	12		22	52
1	5	1	2	0	100	60	130	95	52	174	17.18			10.01	53	174	17.51	1	0	0	0	0	0	1		2		1	0	1	1	0	0	0	1	0	1	350		0	15	21	39	91	87
1	5	2	2	1	144	91	129	72	87		0.87	85		0.85	87		0.87	1	0	0	0	0	0	1		1		0	0	1	0	0	0	0	1	0	1	341	20	0	14	15	19	60
1	5	2	2	0	132	80	113	80	72	162	27.43	78	162	29.72	66	162	25.15	1	0	0	0	0	0	1		2		1	0	1	0	0	0	0	1	0	1	616		0	13.8	20.1	28.8	65	65.5
1	5	2	5	0	96	66	106	69	48	168	17.01	68	168	24.09	65	168	23.03	0	0	0	1	0	0	1		1		0	0	1	0	0	0	0	1	0	1	648		0	12	14	32.5	83	73.6
1	5	2	6	0	121	78	60	44	44		0.44	44		0.44	47		0.47	0	0	0	0	0	1	1		2		0	0	0	0	1	0	0	1	0	1	282	257	0	12.7		22.1		96
1	5	1	4	1	150	95	163	108	59	161	22.76	59	161	22.76	58	161	22.38	0	0	0	0	0	1	1		1		0	0	0	0	1	0	0	1	0	1	527	20	0	13	23
1	5	1	1	0	137	94	118	79	92	165	33.79	78	163	29.36	81.8	165	30.05	0	0	0	0	0	1	1		1		0	0	1	0	0	0	0	1	0	1	380		0	16		32		106
1	5	2	2	0	117	87	126	82	54		0.54	60		0.6	60		0.6	0	0	0	0	0	1	1		1		0	0	1	0	0	0	0	1	0	1	329	28	0	12			56
1	5	1	2	0	110	84	123	70	53		0.53			10.01	70		0.7	0	0	0	0	0	1	1		1		0	0	0	0	1	0	0	1	0	2	41		0	14	91	85.8	100	132.3
1	5	2	5	0	119	81	131	76	65	185	18.99	64	169	22.41	65	169	22.76	0	0	0	0	0	1	1		1		0	0	1	0	0	1	0	0	0	1	593	20	0	13	58	40	9	75
1	5	2	1	1	164	105	88	100	100	168	35.43	96	168	34.01	111	168	39.33	0	0	0	0	0	1	1		1		0	0	0	0	1	0	0	1	0	1	1073	0	0	13.3	80	25		73.5
1	5	2	2	0	114	93	117	82	63	165	23.14	63	165	23.14	61		0.61	0	0	0	1	0	0	1		1		0	0	0	0	1	0	0	1	0	1	1328	20	0	14		16		89
1	5	1	2	0	134	98	130	82	81	190	22.44	80		0.8	82	99	83.66	1	0	0	0	0	0	1		1		0	0	1	0	0	0	0	1	0	1	615	20	0	14		24	105	91
1	5	2	5	0	116	71	99	70	65	182	19.62	58	182	17.51	69.8	182	21.07	0	0	0	1	0	0	1		2		1	0	1	0	0	0	0	1	0	1	826		0	13.4	39.7	26.8	86	119.7
2	5	1	2	0	119	80	123	52	76.6	172	25.89	78	172	26.37	78	172	26.37	1	0	0	0	0	0	1		1		1	0	0	0	0	0	0	1	0	1	517		0	16.3	58		113	131
2	5	2	1	0	131	78	120	82	68.5	166	24.86	70	166	25.4	68	168	24.09	0	0	0	0	0	1	1		1		1	0	1	0	0	0	0	1	0	1	406		0	11		26.2		70.3
2	5	2	2	0	107	70	109	69	64	168	22.68	55	165	20.2	55	165	20.2	1	0	0	0	0	0	1		2		0	0	0	1	0	0	0	1	0	1	205		0	14.3	13	19.6	100	94.1
2	5	2	2	0	136	94	111	71	46	167	16.49	55	167	19.72	57	167	20.44	1	0	0	0	0	0	1		1		0	0	1	1	0	0	0	1	0	1	362		0	13.4	35	26.5	51	61.8
2	5	2	2	0	128	100	126	76	60.6	164	22.53	60	164	22.31	60	165	22.04	1	0	0	0	0	0	1		1		1	1	1	0	0	0	0	1	0	1	202		0	13.6	13	30.8	55
2	5	1	2	0	134	73	133	72	73.5	188	20.8	85	188	24.05	88	188	24.9	1	0	0	0	0	0	1		1		0	0	1	0	0	0	0	1	0	1	298		0	14	48.4	17.9	136.4	130.6
2	5	2	3	0	132	86	136	74	54.6	164	20.3	62	164	23.05	54	164	20.08	0	0	0	1	0	0	1		2		0	0	1	1	0	0	0	1	0	1	209		0	13.3	26	55.1	98	123.1
2	5	2	3	0	110	68	123	79	63.6	163	23.94	65	160	25.39	67	160	26.17	0	0	0	0	0	1	1		1		1	0	1	0	0	0	0	1	0	1	230		0	12		24.8		88.4
2	5	2	3	0	100	66	102	58	53	166	19.23			10.01	53	167	19	0	0	0	1	0	0	1		1		0	0	1	1	0	0	0	1	0	1	390		0	13	37		112	91.1
2	5	2	2	0	101	62	105	62	50	151	21.93	44	150	19.56	52	150	23.11	1	0	0	0	0	0	1		1		0	0	1	1	0	0	0	1	0	1		71	0	11	9		9.7
2	5	2	1	0	135	105	127	69	59.7	162	22.75	61	162	23.24			10.01	0	0	0	1	0	0	1		1		0	1	1	1	0	0	0	1	0	1	619		1	10.4	10	35.4	74
2	5	1	2	0	120	80	122	80	51.7	171	17.68	55	169	19.26	59	169	20.66	1	0	0	0	0	0	1		1		1	0	1	0	0	0	0	1	0	1	465		0	13.2	10	30.7	75	85.1
2	5	2	2	1	144	86	152	93	81	164	30.12	86.2	163	32.44	89	164	33.09	1	0	0	0	0	0	1		1		0	1	1	1	0	0	0	1	0	1	817	20	0	12.2	36.5	44.3	83.3	70.9
2	5	2	1	0	126	89	157	100	48.8	168	17.29	52	169	18.21	55	170	19.03	0	0	0	1	0	0	1		2		0	0	1	1	0	0	0	1	0	1		20	0	13.1	15		64
2	5	1	2	1	142	95	141	98	80.4	174	26.56	86	174	28.41	91	176	29.38	1	0	0	0	0	0	1		1		1	0	1	0	0	0	0	1	0	1	280	3677	0	11.1		37.7	723	60.4
1	5	2	2	0	119	79	120	76	59	152	25.54			10.01	63		0.63	0	0	0	0	0	1	1		2		1	0	1	0	0	0	0	1	0	1	225	99	0	14	44	23	42	72
1	5	2	2	0	100	90	120	72	60		0.6	63		0.63	60		0.6	1	0	0	0	0	0	1		1		1	0	1	0	0	0	0	1	0	1	133		0	15.7		25		111
1	5	1	2	0	110	74	118	63	51		0.51	58		0.58	54		0.54	0	0	0	0	0	1	1		1		0	0	1	0	0	0	0	1	0	1	81	34455	0	13.9		10.2		118.7
1	5	1	2	0	120	80	119	82	53	160	20.7	53	160	20.7	53	160	20.7	1	0	0	0	0	0	1		1		1	0	1	0	0	0	0	1	0	1	697		0	13	20		63	84
1	5	1	1				120	70						10.01	52	169	18.21	0	0	0	1	0	0	4	8	1	8	0	0	1	0	0	0	0	1	0	1	203		0	12.5		35.6		88.8
1	5	1	2	0	131	85	101	89	66	177	21.07	78	178	24.62	77	177	24.58	1	0	0	0	0	0	4	8	1	8	1	0	0	0	0	0	0	1	0	1	303		0	15.4				71.9
1	5	2	1	0	116	75	131	85	36	152	15.58	52		0.52	42	153	17.94	0	0	0	0	1	0	4	8	1	8	0	0	0	1	0	0	0	1	0	5	539		0	12.7		24.4		51.1
1	5	2	2	0	110	80	117	79	52	163	19.57	55		0.55	55	163	20.7	1	0	0	0	0	0	4	8	1	8	0	0	0	1	0	0	0	1	0	1	910		1	9.3		20.1		85.7
1	5	2	6	0	116	83	108	72	92	173	30.74	90		0.9	93	173	31.07	0	0	0	0	0	1	4	8	1	8	1	0	0	0	0	0	0	1	0	1	428		1	10.7		80.1		120.8
1	5	2	2	0	100	80	130	85	56	161	21.6	52		0.52	51	161	19.68	1	0	0	0	0	0	4	8	1	8	0	0	0	1	0	0	0	1	0	1	233		0	11.6	24.6	46.6	67.9	69.7
1	5	2	2	0	101	82	125	72	46	155	19.15	46		0.46	48	155	19.98	1	0	0	0	0	0	4	8	1	8	1	0	0	0	0	0	0	1	0	1	575		0	11	10.8	34.7	59.8	87.8
1	5	2	6	0	137	84	105	64	53	160	20.7	53		0.53	56	160	21.88	0	0	0	1	0	0	4	8	1	8	0	0	0	0	1	0	0	1	0	1	718		0	11.8	22.7	23.4	57.4	46.7
1	5	1	2	0	100	76	117	69	57	164	21.19	52		0.52	55	164	20.45	1	0	0	0	0	0	4	8	1	8	0	0	1	0	0	0	0	1	0	1	313		0	15.6	31.4	44.4		58
1	5	2	2	0	94	46	103	75	41	154	17.29	40	138	21	44	138	23.1	1	0	0	0	0	0	4	8	1	8	0	0	0	1	0	0	0	1	0	1	742		1	10.9		23.3
1	5	1	2	0	139	99	180	107	60	177	19.15	63		0.63	63	177	20.11	1	0	0	0	0	0	4	8	1	8	0	0	1	0	0	0	0	1	0	1	184		0	14.6		35.4		77.7
1	5	2	6	0	118	70	141	77	42		0.42			10.01	47	150	20.89	0	0	0	0	0	1	1		1		0	0	1	0	0	0	0	1	0	5	488		1	9.6		21.6		42.7
1	5	2	6	1	152	93	157	83	79	158	31.65	80		0.8	80	158	32.05	0	0	0	0	0	1	4	8	1	8	0	0	0	1	0	0	0	1	0	1	901	52	1	10.6		15.8		51
1	5	2	3	0	104	70	85	67	55	165	20.2	59	162	22.48	54	162	20.58	0	0	0	0	0	1	4	8	3		0	0	1	0	0	0	0	1	0	1	12		1	10.3		15.4		51.1
1	5	2	3	0	86	51	124	90	67		0.67	67	159	26.5	65	162	24.77	0	0	0	1	0	0	4	8	1	8	0	0	1	0	0	0	0	1	0	1	508		1	10.6		14.6		114.1
1	5	2	4	0	100	60	110	71	57		0.57	55		0.55	55	157	22.31	0	0	0	1	0	0	4	8	1	8	0	0	0	1	0	0	0	1	0	1	306		0	11.2				71.4
1	5	2	2	0	134	89	128	68	55		0.55	64		0.64	77	162	29.34	1	0	0	0	0	0	4	8	1	8	0	0	0	1	0	0	0	1	0	5	731		0	13.9		18.1		50.8
1	5	1	3	0	58	44	119	70	37	158	14.82	59	158	23.63	60	161	23.15	0	0	0	1	0	0	4	8	1	8	1	0	0	0	0	0	0	1	0	3	131		0	11.1
1	5	2	3	0	122	82	128	79	76	151	33.33	71	152	30.73	75	151	32.89	0	0	0	1	0	0	4	8	1	8	0	0	0	1	0	0	0	1	0	1	659		0	12.2		30.6		77.5
1	5	1	2	0	101	62	99	72	58	174	19.16	55	174	18.17	56	174	18.5	1	0	0	0	0	0	4	8	1	8	0	0	1	0	0	0	0	1	0	1	445		0	13.5		30.36		62.2
1	5	1	3	0	96	66	110	80	45	167	16.14	47		0.47	50	167	17.93	0	0	0	1	0	0	4	8	2		1	0	0	0	0	0	0	1	0	1	364		0	14.2				61.8
1	5	2	3	0	122	72	111	71	57	164	21.19	61		0.61	77	169	26.96	0	0	0	1	0	0	4	8	1	8	0	0	0	1	0	0	0	1	0	1	384		0	11.7	21.2	17.2	50	76.4
1	5	1	2	0	108	61	102	68	57	169	33.21	52	169	18.21	58	169	21.3	1	0	0	0	0	0	4	8	1	8	1	0	0	0	0	0	0	1	0	1	247		0	14.1		13.7		84.7
1	5	2	4	0	110	68	162	93	62	169	21.71	79	168	27.99	80	168	28.34	0	0	0	0	0	1	4	8	1	8	1	0	0	0	0	0	0	1	0	1	446		1	10.9	12.2	25.3	61.7
1	5	1	4	0	103	69	111	77	47	176	15.17	56	177	17.87	56	177	17.87	0	0	0	1	0	0	4	8	1	8	0	0	1	0	0	0	0	1	0	1	944		0	13.4
1	5	1	2	0	94	66	99	64	68	186	19.66	80	186	23.12	64	187	18.3	1	0	0	0	0	0	4	8	1		0	0	1	0	0	0	0	1	0	1	184		0	13.6	20.3	22.6	76.8	75.6
1	5	2	2	1	151	79	159	82	55	162	20.96	59	163	22.21	67	163	25.22	1	0	0	0	0	0	4	8	1	8	1	0	0	0	0	0	0	1	0	5	373		0	13.1	11.5	15.1	55.3	43.2
1	5	1	2	0	109	68	104	91	63		0.63	62		0.62	50	160	19.53	1	0	0	0	0	0	4	8	1	8	0	0	1	0	0	0	0	1	0	1	829		0	17.9		34.5		67.3
2	5	1	2	0	114	57	112	63	63	182	19.02	66	181	20.15	61	181	18.62	1	0	0	0	0	0	2		2		1	0	0	0	0	0	0	1	0	1	394		0	11.8		39.6	36.9	95.2
1	5	2	6	0	99	59	100	98	51	151	22.37	47	151	20.61	53	151	23.24	0	0	0	0	0	1	4	8	1	8	0	0	0	1	0	0	0	1	0	1	559		0	12.2		16.7		48
1	5	2	1	0	122	72	112	68				97		0.97	100	161	38.58	0	0	0	1	0	0	4	8	1	8	0	0	1	0	0	0	0	1	0	1			0	11.3
1	5	2	2	0	106	60	118	77	62	159	24.52	59		0.59	56	165	20.57	0	0	0	0	1	0	4	8	1	8	0	0	1	0	0	0	0	1	0	1	751		0	12.4		52.6		57.2
1	5	1	2	0	95	59	115	96	49	170	16.96	54		0.54	60	170	20.76	1	0	0	0	0	0	4	8	1	8	0	0	0	1	0	0	0	1	0	1	453		0	15.1		54.5		95.5
1	5	2	3	0	79	52	95	62	54		0.54	50	157	20.28	51	157	20.69	0	0	0	0	1	0	4	8	1	8	1	0	0	0	0	0	0	1	0	1	209		1	10.5
1	5	1	1	0	106	59	121	72	36	176	11.62	47	167	16.85	58	176	18.72	0	0	0	0	1	0	4	8	1	8	1	0	0	0	0	0	0	1	0	1	503		0	12.1				48.2
2	5	1	2	1	172	99	164	95	71		0.71	73		0.73	61		0.61	1	0	0	0	0	0	1		1		1	0	1	0	0	0	0	1	0	1	51		1	7	23		54	446
1	5	2	1	0	120	70	99	63	51	162	19.43	44	162	16.77	50	162	19.05	0	0	0	1	0	0	1		1		0	0	1	1	0	0	0	1	0	1	556		0	12.6	12	18.3	49.3
1	5	2	2	0	100	70	110	60	56.5	168	20.02	61.5	164	22.87	55	164	20.45	1	0	0	0	0	0	1		2		0	0	1	0	0	0	0	1	0	1	315		0	20		21.1		57
1	5	1	2	0	110	70	137	79	73	168	25.86	82	168	29.05	85	168	30.12	0	0	0	0	0	1	1		1		0	0	0	0	1	0	0	1	0	1	504		0	14.4	16	31.4	80	75.9
1	5	1	1	0	128	71	116	80	57.4	184	16.95	57	184	16.84	55	184	16.25	0	0	0	0	0	1	1		2		1	0	1	0	0	0	0	1	0	1	632	20	0	15.1	28.4	27.9	293	119.8
1	5	2	1	0	100	62	126	64	42	159	16.61	45	160	17.58	57	157	23.12	0	0	0	0	1	0	1		1		0	0	1	1	0	0	0	1	0	1	629	20	0	11.7		20.3		58.7
2	5	2	1	0	106	67	122	71	54	154	22.77	54	156	22.19	59	159	23.34	0	0	0	0	1	0	1		1		1	0	0	0	0	0	0	1	0	1	1367	20	0	14	16	24	78
2	5	1	1	0	99	87	115	62	29	156	15.01	34	156	0.34	45	156	18.49	0	0	0	1	0	0	1		3		1	0	1	0	0	0	0	1	0	1		2557	0	13	14	29	61	80
2	5	2	4	1	143	82	146	90	50.7	159	20.05	53.4	159	21.12	59.7	159	23.61	0	0	0	1	0	0	1		1		0	0	1	0	0	0	0	1	0	1	448	20	1	10.8	23.9	22.4	89.4	70.3
1	5	2	2	0	120	70		131	64	163	24.09			10.01			10.01	1	0	0	0	0	0	1		1		0	0	1	1	0	0	0	1	0	1	437	20	1	10	0	9		98
2	6	1	2	0	112	100	170	95	51	176	16.46	56	176	18.08	58	176	18.72	0	0	0	0	1	0	1		2		1	0	1	0	0	0	0	1	0	1	194	21	0	16	37	37	69	89
2	6	2	3	0	131	78	102	68	69	155	28.72	68	155	28.3	75	156	30.82	0	0	0	1	0	0	1		2		1	1	0	0	0	0	0	1	0	1	2055		0	15		22		50
1	6	2	2	0	100	62	115	74	60	161	23.15	51	161	19.68	62	161	23.92	1	0	0	0	0	0	1		2		1	0	0	0	0	0	1	0	0	1	469	0	1	10.9	15		41
1	1	2	4	0	120	73	110	74	51	162	19.43	44	162	16.77	50	162	19.05	0	0	0	0	1	0	1		1		0	0	1	0	0	0	0	1	0	1	285		0	12	49	21	69
1	6	2	2	0	118	78	126	85	65	169	22.76	65.2	169	22.83	89	169	31.16	1	0	0	0	0	0	1		1		1	0	0	0	0	0	0	1	0	1	396	998	0	11.6	21.3		33
2	6	1	5	0	123	77	123	74	98	174	32.37	97	174	32.04	102	174	33.69	0	0	0	1	0	0	1		2		0	0	0	0	1	0	1	0	0	1	435	19	0	16	27	30	81	92
1	1	2	2	0	113	76	119	88	42	157	17.04	49	157	19.88	53	157	21.5	1	0	0	0	0	0	1		1		1	0	0	0	0	0	0	1	0	1	570		0	12	26	37	119	144
2	1	1	2	0	115	74	117	92	55	167	19.72	56	167	20.08	53	167	19	1	0	0	0	0	0	1		1		1	0	0	0	0	0	0	1	0	1	435	0	0	12	31	49	76	71
1	6	1	2	0	80	60	118	65	59	175	19.27	59	175	19.27	60	175	19.59	1	0	0	0	0	0	1		1		1	0	0	0	0	0	0	1	0	1	311	527	0	16.4	23		68
1	6	2	2	0	103	60	125	71	60	163	22.58	61	163	22.96	63	163	23.71	0	0	0	0	1	0	1		1		1	1	1	1	0	0	0	0	1	1	185		0	12.4		23.6		55
1	6	1	2	0	114	70	127	72	45	161	17.36	50	161	19.29	44	161	16.97	0	0	0	0	1	0	1		2		1	0	1	1	0	0	0	0	1	1	1		0	14.3		56		43.1
1	6	2	2	0	106	69	137	77	57	152	24.67	61	152	26.4	61	152	26.4	1	0	0	0	0	0	1		1		1	0	1	1	0	0	0	0	1	1	368		0	13.3	11.5	27.4	45	67.2
1	6	2	2	0	119	75	112	57	57	165	20.94	55	165	20.2	46	165	16.9	0	0	0	0	1	0	1		1		1	0	1	1	0	0	0	1	0	1	401		0	12.5	12.4	27	54	91
1	6	2	2	0	100	90	103	61	69	175	22.53	72	175	23.51	67	175	21.88	1	0	0	0	0	0	1		1		1	0	1	0	0	0	0	1	0	1	591		0	12.7	13.6	14.8	49	64.7
1	6	2	2	0	121	63	134	81	55	156	22.6	55	156	22.6	55	156	22.6	0	0	0	0	1	0	1		1		1	0	1	1	0	0	0	0	1	1	675		0	12.7	98	20.1	45	52.4
1	6	1	2	0	94	60	100	76	55	168	19.49	55	168	19.49	52	168	18.42	1	0	0	0	0	0	1		1		1	0	1	1	0	0	0	0	1	1	106		0	15.9		19.5		57.7
1	6	2	3	0	100	60	97	58	51	158	20.43	56	158	22.43	56	158	22.43	0	0	0	0	1	0	1		1		1	0	1	1	0	0	0	0	1	1	522		0	11		18.3		52.6
1	6	1	3	0	110	74	125	60	45	168	15.94	57	168	20.2	59	168	20.9	0	0	0	0	1	0	1		1		1	0	1	1	0	0	0	1	0	1	227		0	13.5	41.2	41.6	58	60.7
1	6	2	3	0	97	63	101	60	50	153	21.36	52	153	22.21	52	153	22.21	0	0	0	0	1	0	1		1		1	0	1	1	0	0	0	1	0	1	336		0	12.6		28.9		94.2
1	6	1	2	0	111	75	111	73	60	176	19.37	63	176	20.34	64	176	20.66	1	0	0	0	0	0	1		1		0	0	1	1	0	1	0	0	0	1	356		0	15	35	16	92	81
1	6	1	2	0	114	77	143	95	54	169	18.91	65	169	22.76	74	171	25.31	1	0	0	0	0	0	1		1		1	0	1	1	0	0	0	1	0	1	635		0	13.8		37.7		117.2
1	6	2	1	0	95	52	102	51	43	142	21.33	33	142	16.37	34	142	16.86	0	0	0	0	1	0	1		1		0	0	1	0	0	0	0	0	1	1	490		0	13.1
1	6	2	2	0	108	64	114	68	62	164	23.05	65	164	24.17	51	164	18.96	0	0	0	0	1	0	1		1		1	0	1	1	0	0	0	1	0	1	865		0	13	49	51	58	48
1	6	2	3	0	120	72	102	61	51	154	21.5	54	154	22.77	64	154	26.99	0	0	0	0	1	0	1		1		1	1	0	1	0	0	0	1	0	1	495		0	13.2	19.8	41.1	50	57.3
1	6	1	2	0	121	79	150	99	60.8	164	22.61	60	164	22.31	59	164	21.94	1	0	0	0	0	0	1		1		1	0	1	1	0	0	0	0	1	1	561		0	15.7		41.5		71.6
1	6	2	2	0	100	66	119	74	42	158	16.82	47	158	18.83	45	158	18.03	1	0	0	0	0	0	1		1		1	0	1	1	0	0	0	0	1	1	447		0	15.7		26.7		91
1	6	2	4	0	92	71	97	60	48	160	18.75	58.2	160	22.73	63	160	24.61	0	0	0	0	1	0	1		1		1	0	1	1	0	0	0	1	0	1	163		0	12.6		20.7		85.8
1	6	2	2	0	115	73	104	66	55	153	23.5	55	153	23.5	58	153	24.78	1	0	0	0	0	0	1		1		1	0	1	1	0	0	0	1	0	1	821	4086	0	12		23		56
1	6	2	2	0	124	91	133	86	64	169	22.41	71	169	24.86	88	169	30.81	0	0	0	0	1	0	1		1		1	0	1	1	0	0	0	0	1	1	498		0	11.4				46.5
1	6	1	2	0	132	106	122	67	51	159	20.17	54	159	21.36	49	159	19.38	1	0	0	0	0	0	1		1		1	1	1	1	0	0	0	0	1	1	476		0	15.4	12.1	48	46	60
1	6	1	2	1	161	97	182	106	65	166	23.59	65	166	23.59	65	166	23.59	0	0	0	0	1	0	1		2		0	0	1	1	0	0	0	0	1	1	497		0	17.2	25	21.7	67	80.5
1	6	2	1	0	102	52	100	70	31	144	14.95	46	144	22.18	52	144	25.08	0	0	0	0	1	0	1		1		1	0	1	0	0	0	0	1	0	1	278		0	11	9	12	49	59
1	6	1	2	0	130	89	138	73	56	173	18.71	57	173	19.05	58	173	19.38	1	0	0	0	0	0	1		1		1	0	0	0	0	0	0	1	0	1	623	998	0	15.3	20.8		78
1	6	1	3	0	112	58	101	54	50	173	16.71	51	173	17.04	53	173	17.71	0	0	0	0	1	0	1		2		1	0	1	1	0	0	0	0	1	1	308		0	11.5	44.5	77.8	38	72.7
1	6	2	2	0	120	70	115	71	48	162	18.29	50	162	19.05	47	162	17.91	1	0	0	0	0	0	1		1		1	1	1	1	0	0	0	1	0	1	688	20	0	13.9	40.2	18.2	117	51.3
1	6	2	2	0	100	60	117	66	64	155	26.64	60	155	24.97	66	155	27.47	0	0	0	0	1	0	1		1		1	1	1	1	0	0	0	1	0	1	257		0	12.7	31.5	29.6	51	60.5
1	6	1	2	0	120	85	146	87	62	184	18.31	66	184	19.49	72	184	21.27	1	0	0	0	0	0	1		1		1	0	1	1	0	0	0	0	1	1	566		0	14.2		18		67
1	6	2	2	0	123	89	127	84	40	161	15.43	36	161	13.89	84	161	32.41	0	0	0	0	1	0	1		1		1	1	1	1	0	0	0	0	1	1	626		1	10.8	15.4	27.9	39	106.9
1	6	2	1	0	90	60	111	78	38	161	14.66	56	161	21.6	48	161	18.52	0	0	0	0	1	0	1		1		1	0	1	0	0	0	0	1	0	1	605	0	0	14	19	24	55	51
1	6	1	2	0	113	73	103	63	81	172	27.38	81	172	27.38	82	172	27.72	0	0	0	1	0	0	1		1		1	0	0	0	0	0	0	1	0	1	310	7422	0	15.9	40.2	28	67	91
1	6	1	2	0	123	75	137	54	53	177	16.92	57	177	18.19	53	177	16.92	1	0	0	0	0	0	1		1		1	0	1	0	0	0	0	1	0	1	507	20	0	14	13	21	58	73
1	6	2	2	1	147	99	114	90	122	159	48.26	127	159	50.24	112	159	44.3	0	0	0	0	1	0	1		1		1	0	1	1	0	0	0	1	0	1	1332		0	12.8	15.1	31.9	45	69.8
1	6	2	2	0	112	74	125	74	57	155	23.73	54	155	22.48	63	155	26.22	1	0	0	0	0	0	1		1		1	0	1	1	0	0	0	0	1	1	617		0	13.6	15	15.3	101	66.4
1	6	2	2	0	100	79	114	66	70	148	31.96	73	148	33.33	91	148	41.54	1	0	0	0	0	0	1		1		0	0	0	1	0	0	0	1	0	1	654		1	10.7	10	17.7	35	35
1	6	2	4	0	109	90	101	59	50	164	18.59	53	164	19.71	54	164	20.08	0	0	0	0	1	0	1		2		0	0	1	1	0	0	0	1	0	1	756		0	12	16	30	57	62
1	6	2	2	1	154	87	122	64	68	157	27.59	61	156	25.07	59	154	24.88	0	0	0	0	1	0	1		1		1	0	1	0	0	0	0	1	0	1	532		0	14	14	18	53	51
1	6	2	2	0	118	85	102	57	62	161	23.92	63	161	24.3	66	161	25.46	1	0	0	0	0	0	1		1		1	0	1	1	0	0	0	0	1	1	998		0	12.6		32.6		60.8
1	6	2	2	0	117	77	112	47	55.5	166	20.14	66	166	23.95	70	166	25.4	1	0	0	0	0	0	1		1		1	0	0	0	0	0	0	1	0	1		479	0	13
1	6	2	2	0	123	72	124	61	44	154	18.55	43	154	18.13	41	155	17.07	1	0	0	0	0	0	1		1		0	0	0	1	0	0	0	1	0	1	560	603	0	11.5	27.7	25.5	63	60
1	6	2	2	0	117	59	85	61	74	160	28.91	77	160	30.08	77	160	30.08	1	0	0	0	0	0	1		1		1	0	1	1	0	0	0	1	0	1	1002		0	11.5	22.4	14.8	54	41.8
1	6	2	2	0	104	59	128	75	55	170	19.03	50	170	17.3	48	170	16.61	1	0	0	0	0	0	1		1		0	0	0	1	0	0	0	1	0	1	824	0	0	12.3	22.5	39.6	37.5	47
1	6	2	4	0	89	60	117	63	50.5	164	18.78	53	164	19.71	62	164	23.05	0	0	0	0	1	0	1		1		1	0	1	1	0	0	0	0	1	1	98		0	11.7	10.4	12.5	152	92.8
1	6	1	3	0	107	68	126	77	59	169	20.66	58	169	20.31	60	169	21.01	0	0	0	0	1	0	1		2		1	1	1	1	0	0	0	0	1	1	253		0	13.9	68	51.4	74	94
1	6	1	2	0	128	73	113	19	77	177	24.58	67	177	21.39	84	177	26.81	0	1	0	0	0	0	1		1		1	0	0	0	0	0	0	1	0	1	695	66	0	15.2	38.3	28	141	65
1	6	1	2	0	89	54	121	72	58.4	175	19.07	66	175	21.55	68	175	22.2	1	0	0	0	0	0	1		1		0	0	1	0	0	0	0	1	0	1	154		0	14.7	19.8	25.6		54.6
1	6	2	2	0	108	79	138	78	52.5	162	20	53	162	20.2	54	162	20.58	1	0	0	0	0	0	1		2		1	0	0	0	0	0	0	1	0	1	461	20	0	11.3	28	19	56	63
1	6	1	3	0	123	95	115	78	55	168	19.49	50	168	17.72	56	168	19.84	0	0	0	0	1	0	1		1		1	0	1	1	0	0	0	0	1	1	844		0	12.1	32.1	32.3	52	60
1	6	2	2	0	96	48	98	63	66.5	161	25.65	66	161	25.46	64	161	24.69	0	0	0	0	1	0	1		1		1	0	1	1	0	0	0	1	0	1	1739		0	13.1		41.2		41.8
1	6	1	2	0	121	70	130	76	57	162	21.72	60	162	22.86	53	162	20.2	0	0	0	0	1	0	1		1		1	0	1	1	0	0	0	0	1	1	642		0	15.2		32.8		93.8
1	6	1	2	0	114	70	136	69	65	170	22.49	66	170	22.84	76	170	26.3	0	0	0	0	1	0	1		2		1	0	1	1	0	0	0	1	0	1	16	20	0	16	18	43	104	73
1	6	1	2	1	142	89	132	70	73	171	24.96	73	171	24.96	68	171	23.26	1	0	0	0	0	0	1		1		1	0	1	1	0	0	0	0	1	1	129		0	14.7		20		69.8
1	6	2	2	0	131	74	146	69	62	155	25.81	61	155	25.39	64	155	26.64	1	0	0	0	0	0	1		1		1	0	1	0	0	0	0	1	0	1	450		0	14	11	21	43	42
1	6	1	2	0	89	47	116	62	53	166	19.23	49.7	166	18.04	52	166	18.87	1	0	0	0	0	0	1		1		0	1	0	0	0	0	0	1	0	1	116	20	0	14.9		62.6		56.6
1	6	1	4	0	87	61	96	59	36	148	16.44	41	148	18.72	38	149	17.12	0	0	0	1	0	0	1		2		0	1	0	0	0	0	0	1	0	1	464	0	0	13.3	45	30.4	62
1	6	1	2	0	91	65	120	74	47	171	16.07	55	171	18.81	73	171	24.96	1	0	0	0	0	0	1		2		1	0	1	0	0	0	0	1	0	1	790	19	0	13		43	76	79
1	6	2	2	0	117	67	139	70	63	159	24.92	60	159	23.73	73	159	28.88	1	0	0	0	0	0	1		1		1	1	1	1	0	0	0	0	1	1	455		1	10.7	45	22.9	54	44
1	6	2	4	1	180	84	194	105	79.5	164	29.56	83	164	30.86	84	164	31.23	0	0	0	1	0	0	1		1		1	0	0	0	0	1	0	0	0	1	418	19	0	13.9	15.3	14.2		63.9
1	6	1	2	0	101	63	112	56	53	167	19	52	167	18.65	52	167	18.65	0	0	0	0	1	0	1		1		1	0	1	1	0	0	0	1	0	1	542		0	15.5		36.3		79.4
1	6	2	2	0	86	52	130	78	63	164	23.42	130	78	213.68	58	164	21.56	1	0	0	0	0	0	1		1		1	0	0	0	0	0	0	1	0	1	833	0	0	12.3		26.3		84.1
1	6	2	3	0	79	63	132	68	50	165	18.37	60	165	22.04	65	165	23.88	0	0	0	0	1	0	1		1		1	0	1	0	0	0	1	0	0	1	541		0	14	9	36	59	79
1	6	2	3	0	100	64	114	63	59	169	20.66	61	169	21.36	84	169	29.41	0	0	0	0	1	0	1		1		1	0	1	0	0	0	0	1	0	1	779		0	14	18	75	69	57
1	6	2	4	0	128	94	127	76	91	169	31.86	93	169	32.56	82	169	28.71	0	0	0	0	1	0	1		1		0	0	0	0	1	0	0	1	0	1	1871	231	0	11		14		66
1	6	2	2	0	89	57	123	59	36	155	14.98	45	155	18.73	49	155	20.4	0	0	0	0	1	0	1		1		1	0	0	0	0	0	0	1	0	1	545		1	10	25	25	69	68
1	6	2	2	0	108	62	99	78	52	158	20.83	48	158	19.23	49	158	19.63	1	0	0	0	0	0	1		1		1	0	0	0	0	0	0	1	0	1	1480		1	7	15	22	51	44
1	6	1	2	1	155	92	109	85	82.5	189	23.1	83.6	189	23.4	105	192	28.48	1	0	0	0	0	0	1		2		1	0	1	1	0	0	0	1	0	1	477		0	15.7		51.1		125
1	6	2	3	1	151	96	119	80	73.6	169	25.77	66	169	23.11	68	172	22.99	0	0	0	0	1	0	1		2		1	0	0	1	0	0	0	0	1	1	490		1	10.6		12.9		67.7
1	6	2	1	0	110	60	131	67	67	159	26.5	54	159	21.36	59	160	23.05	0	0	0	0	1	0	1		1		1	0	0	0	0	0	0	0	1	1	696	20	0	12.9		13.2		47.8
2	6	1	2	0	97	57	114	60	60	168	21.26	65	168	23.03	62	168	21.97	0	0	0	0	1	0	1		2		1	0	1	0	0	0	0	1	0	1	267	19	0	14	19	111	82	63
2	6	2	6	0	128	78	103	73	62	160	24.22	58	160	22.66	74	160	28.91	0	0	0	0	1	0	1		4	19	1	0	1	0	0	0	0	1	0	1	378		0	12	21	18	49	55
2	6	2	1	0	108	52	177	64	57	160	22.27	55	160	21.48	54	160	21.09	0	0	0	0	1	0	1		1		0	0	1	1	0	0	0	1	0	1	1336		0	15		16		76
2	6	1	2	0	95	58	126	70	71	176	22.92	75	176	24.21	78	176	25.18	0	0	0	0	1	0	1		1		0	0	0	1	0	0	0	1	0	1	705		0	15	185	52	89	77
2	6	2	1	0	115	93	120	80	82	160	32.03	84	160	32.81	83	160	32.42	0	0	0	0	1	0	1		1		1	0	1	0	0	0	0	1	0	1	403	343	0	14	14	28	58	68
2	6	2	2	0	117	67	111	70	79	164	29.37	73	164	27.14	76	164	28.26	0	0	0	0	1	0	1		1		0	0	0	0	1	0	0	1	0	1	916		0	13	25	28		62
2	6	1	2	0	134	80	135	77	64	175	20.9	64	175	20.9	70	175	22.86	1	0	0	0	0	0	1		2		1	0	1	1	0	0	0	1	0	1	367		0	16	27		55
2	6	1	2	0	128	96	112	78	58	170	20.07	58	170	20.07	59	170	20.42	1	0	0	0	0	0	1		1		0	0	1	1	0	0	0	1	0	1	573		0	16	43	40	69	80
2	6	2	3	0	113	74	119	72	73	152	31.6	70	152	30.3	75	152	32.46	0	0	0	0	1	0	1		1		0	0	1	0	0	0	0	1	0	1	678	214	0	13	30	20	61	68
2	6	2	2	1	155	89	135	68	109	166	39.56	112	166	40.64	112	166	40.64	0	0	0	1	0	0	1		1		1	0	0	0	0	0	0	1	0	1	1484	154	0	14	30	16	76	70
2	6	1	2	1	177	70	91	49	66	160	25.78	76	160	29.69	63	160	24.61	0	0	0	1	0	0	1		2		1	0	1	0	0	0	0	1	0	1	169		0	13	17	18	69	59
2	6	2	2	0	106	70	120	80	54	155	22.48	54	155	22.48	50	155	20.81	1	0	0	0	0	0	1		1		1	0	1	0	0	0	0	1	0	1	448	85	1	10	27		46
2	6	1	2	0	100	48	105	64	60	165	22.04	61	165	22.41	56	165	20.57	0	0	0	0	1	0	1		2		1	0	1	1	0	0	0	1	0	1	338		0	14		25	98	88
2	6	1	3	0	117	73	120	64	69	165	25.34	69	165	25.34	69	165	25.34	0	0	0	0	1	0	1		1		0	0	1	0	0	0	0	1	0	1	340	20	0	15	17	20	69	83
2	6	1	2	0	99	62	123	71	56	177	17.87	64	177	20.43	59	177	18.83	0	0	0	1	0	0	1		2		0	0	1	0	0	0	0	1	0	1	367		0	16		46	73	65
2	6	2	2	0	99	63	100	60	48	158	19.23	27	158	10.82	53	158	21.23	0	0	0	1	0	0	1		1		0	0	1	0	0	0	0	1	0	1	560		0	12	37	23	49	48
2	6	2	4	0	109	68	105	69	52	167	18.65	62	167	22.23	58	167	20.8	0	0	0	0	1	0	1		1		0	0	1	1	0	0	0	1	0	1	295		1	10		17	56	43
2	6	2	4	0	131	70	116	73	100	167	35.86	93	167	33.35	98	167	35.14	0	0	0	0	1	0	1		1		1	0	1	0	0	0	0	1	0	1	383		0	12		21	52	73
2	6	2	2	0	92	20	108	51	58	156	23.83	64	156	26.3	67	156	27.53	1	0	0	0	0	0	1		3		1	0	1	0	0	0	0	1	0	1	289	3775	0	13	35	16	55	77
2	6	1	2	0	116	68	115	56	62	172	20.96	60	172	20.28	64	172	21.63	0	0	0	0	1	0	1		1		1	0	1	0	0	0	0	1	0	1	413		0	14	44	83	76	60
2	6	2	2	0	109	64	146	94	53	168	18.78	58	168	20.55	56	168	19.84	1	0	0	0	0	0	1		3		0	0	0	0	1	0	0	1	0	1	609	0	1	9	37	25	57	84
2	6	1	2	0	104	53	111	71	58	177	18.51	58	177	18.51	62	177	19.79	0	0	0	0	0	1	1		2		0	0	1	1	0	0	0	1	0	1	208		0	14	13	31	67	100
2	6	1	2	0	69	46	105	68	46	169	16.11	55	169	19.26	54	169	18.91	1	0	0	0	0	0	1		1		1	0	1	0	0	1	0	0	0	1	248	2970	0	14	37	18	50	29
2	6	2	3	0	83	47	110	60	37	154	15.6	38	154	16.02	46	154	19.4	0	0	0	1	0	0	1		2		0	0	1	1	0	0	0	1	0	1	426	20	0	11		30	59	108
2	6	1	4	0	113	62	103	64	57	175	18.61	57	175	18.61	57	175	18.61	0	0	0	0	1	0	1		1		1	0	1	1	0	0	0	1	0	1	556		0	15	27	44	69	64
2	6	2	3	0	109	68	105	80	51	161	19.68	51	161	19.68	51	162	19.43	0	0	0	1	0	0	1		1		1	0	1	0	0	0	0	1	0	1	954		0	11	55	21	48	60
2	6	2	1	0	110	56	104	54	36	150	16	35	150	15.56	40	150	17.78	0	0	0	0	1	0	1		1		0	0	1	1	0	0	0	1	0	1	617		0	13	16	34	42	57
2	6	1	2	0	125	75	126	70	68	173	22.72	67	173	22.39	78	173	26.06	1	0	0	0	0	0	1		2		0	0	1	0	0	0	0	1	0	1	997	20	0	16	27	21	62	59
2	6	1	2	0	108	68	120	70	58	174	19.16	53	174	17.51	52	174	17.18	1	0	0	0	0	0	1		2		1	0	1	0	0	0	0	1	0	1	392	19	0	15	16	25		74
2	6	2	2	0	131	76	121	66	63	159	24.92	64	159	25.32	56	159	22.15	1	0	0	0	0	0	1		1		1	0	1	0	0	0	0	1	0	1	850	94	0	12	27	47	63	73
2	5	2	2	0	124	75	122	87	63	159	24.92	59	159	23.34	58	159	22.94	1	0	0	0	0	0	1		1		1	0	0	0	0	0	0	1	0	1	804	19	1	7	26	18	61	49
2	6	2	4	0	110	74	127	80	39	159	15.43	51	159	20.17	51	162	19.43	0	0	0	0	1	0	1		1		1	0	1	1	0	0	0	1	0	1	17		0	13	60
2	6	1	6	0	106	63	88		30	155	16.22	30	155	16.22	37	155	15.4	0	0	0	0	1	0	1		2		0	0	0	0	1	0	0	1	0	1	802	45285	0	12	24	42	37	48
2	6	1	1	0	116	61	102	60	55	167	19.72	53	167	19	53	167	19	0	0	0	0	1	0	2		2		1	0	1	0	0	0	0	1	0	1	609	3095	0	15		43		62
2	6	2	2	0	112	67	113	79	84	155	34.96	54	155	22.48	58	155	24.14	1	0	0	0	0	0	1		2		0	0	0	0	1	0	0	1	0	1	1067	19	0	13	12		52	73
2	6	2	3	0	102	64	95	63	57	163	21.45	57	163	21.45	56	163	21.08	1	0	0	0	0	0	1		1		1	0	1	0	0	0	0	1	0	1	250		0	12	14	13		85
2	6	1	6	0	124	50	103	66	60	167	21.51	58	167	20.8	56	167	20.08	0	0	0	0	1	0	1		3		0	0	1	1	0	0	0	1	0	1	549		0	11		12		73
2	6	2	2	1	144	80	134	80	54	156	22.19	53	156	21.78	51	153	21.79	1	0	0	0	0	0	1		1		0	0	1	0	0	0	0	1	0	1	580	19	0	11	10	14	52	76
2	6	1	2	0	115	71	110	65	46	165	16.9	48	165	17.63	52	155	21.64	0	0	0	0	1	0	1		3	22	1	0	1	0	0	0	0	1	0	1	23	1131828	1	9	27	21	51	64
2	6	2	2	0	131	81	124	69	80	155	33.3	82	155	34.13	77	155	32.05	0	0	0	0	1	0	1		1		1	0	1	0	0	0	0	1	0	1	444	52	1	9	12	14	70	37
2	6	2	3	0	107	63	111	65	54	149	24.32	51	149	22.97	58	149	26.12	0	0	0	1	0	0	1		1		1	0	1	0	0	0	0	1	0	1	430	0	1	9	14	26	49	92
2	6	2	3	0	119	75	117	66	48	150	21.33	52	150	23.11	53	150	23.56	0	0	0	0	1	0	1		2		1	0	1	0	0	0	1	0	0	1	411		0	11	19	23	67	63
2	6	1	2	1	150	81	140	82	62	168	21.97	68	168	24.09	71	168	25.16	1	0	0	0	0	0	1		2		0	0	1	1	0	0	1	0	0	1	377	19	0	15		40	81	107
2	6	2	2	0	110	65	97	57	60	164	22.31	50	164	18.59	46	164	17.1	1	0	0	0	0	0	1		1		0	0	1	0	0	0	0	1	0	1	648	182	0	13		11		67
2	6	2	1	0	120	60	115	67	57	158	22.83	44	158	17.63	48	158	19.23	0	0	0	0	1	0	1		1		1	0	1	0	0	0	0	1	0	1	432	31	0	13	12	12	58	71
2	6	2	4	0	127	81	145	78	50	150	22.22	41	150	18.22	41	150	18.22	0	0	0	0	1	0	1		1		1	0	1	0	0	0	0	1	0	1	1239	127	0	14	25	31	64	50
2	6	2	3	0	114	77	125	60	88	163	33.12	94	163	35.38	97	163	36.51	0	0	0	0	1	0	1		1		1	0	1	0	0	0	0	1	0	1	274	17	1	10	34	27	59	51
2	6	2	2	0	136	100	162	88	60	154	25.3	62	154	26.14	65	154	27.41	1	0	0	0	0	0	1		2		1	0	1	0	0	0	1	0	0	1	979		0	15	21		52
2	6	2	2	0	93	55	104	51	42	152	18.18	43	152	18.61	49	152	21.21	1	0	0	0	0	0	1		1		1	0	1	0	0	0	0	1	0	1	1197	35	0	11	21	21	36	51
2	6	2	3	0	98	60	104	60	47	149	21.17	53	149	23.87	46	149	20.72	0	0	0	0	1	0	1		1		1	0	1	0	0	0	0	1	0	1	785	0	0	13	13	29	55	66
2	6	2	1	0	111	70	100	50	48	163	18.07	46	163	17.31	42	163	15.81	0	0	0	0	1	0	1		2		1	0	1	0	0	0	0	1	0	1	473	30	0	13	27		62
2	6	2	2	0	113	68	120	60	68	157	27.59	70	157	28.4	68	157	27.59	0	0	0	0	1	0	1		2		0	0	0	0	1	0	0	1	0	1	915	367	0	15	14		71
2	6	2	2	0	112	79	116	81	47	154	19.82	49	154	20.66	49	154	20.66	0	0	0	1	0	0	1		2		0	0	1	0	0	0	0	1	0	1	137	248	0	13	30		35	59
2	6	1	2	0	100	52	119	63	56	175	18.29	67	175	21.88	69	175	22.53	1	0	0	0	0	0	1		2		1	0	1	0	0	0	0	1	0	1	112	0	0	15	23	30	69	90
2	6	1	3	0	109	71	100	60	58	165	21.3	60	167	21.51	59	165	21.67	0	1	0	0	0	0	1		2		1	0	1	0	0	0	0	1	0	1	1012	0	0	16	17	23	89	83
2	6	1	2	0	117	71	121	77	65	174	21.47	53	174	17.51	55	174	18.17	1	0	0	0	0	0	1		1		1	0	1	0	0	0	0	1	0	1	1241	8338	0	14	37	55	75	58
2	6	2	2	0	113	95	91	53	50	152	21.64	49	152	21.21	47	152	20.34	1	0	0	0	0	0	1		1		1	0	1	0	0	0	0	1	0	1	537	21	0	14	16	24	57	63
2	6	1	2	1	167	67	148	75	62	178	19.57	65	178	20.52	66	178	20.83	0	0	0	0	1	0	1		2		1	0	1	0	0	0	0	1	0	1	127	0	0	12	23	28	45	62
2	6	2	4	0	130	71	169	86	83	154	35	92	154	38.79	89	154	37.53	0	0	0	1	0	0	1		2		1	0	1	0	0	0	0	1	0	1	625	0	0	13	17	17	77	64
2	6	2	2	1	158	107	165	95	86	158	34.45	85	158	34.05	70	158	28.04	0	0	0	1	0	0	1		1		0	0	0	0	1	0	0	1	0	1	890		0	11		34	63	78
2	6	2	3	0	129	82	111	70	67	169	23.46	64	169	22.41	62	169	21.71	0	0	0	0	1	0	1		2		1	0	1	0	0	0	0	1	0	2	495		0	13	17	15	63	75
2	6	2	4	0	117	68	129	66	72	160	28.13	69	160	26.95	68	160	26.56	0	0	0	1	0	0	1		1		1	0	1	0	0	0	0	1	0	1	404	0	0	12	13	16	62	66
2	6	2	1	0	100	97	154	104	56	172	18.93	55	172	18.59	55	172	18.59	0	0	0	0	0	1	1		4	22	1	0	1	0	0	0	0	1	0	1	178	45	0	12	37	24	65	51
2	6	2	5	0	108	62	116	55	48	159	18.99	49	162	18.67	51	162	19.43	0	0	0	0	1	0	1		1		1	0	1	0	0	0	0	1	0	1	483	0	0	13	19	19	49	50
2	6	1	2	0	127	55	113	50	60	167	21.51	66	167	23.67	59	167	21.16	0	0	0	0	1	0	1		2		1	0	1	0	0	0	0	1	0	1	289	19	0	15	20	25	55	73
2	6	1	2	0	105	61	94	53	65	170	22.49	73	170	25.26	67	170	23.18	0	0	0	0	1	0	1		1		1	0	1	0	0	0	0	1	0	1	411	108	1	8
2	6	1	2	0	119	70	128	72	66	165	24.24	62	165	22.77	62	165	22.77	1	0	0	0	0	0	1		2		1	0	1	0	0	0	0	1	0	1	945	63	0	11	51	27	87	113
2	6	1	2	0	121	76	131	75	60	160	23.44	62	160	24.22	68	160	26.56	0	0	0	1	0	0	1		2		1	0	1	0	0	0	0	1	0	1	199	0	0	19	65	24	105	85
2	6	2	2	0	139	94	121	75	66	150	29.33	59	150	26.22	60	150	26.67	0	0	0	1	0	0	1		1		1	0	1	1	0	0	0	1	0	1		0	0	15	2		56
2	6	1	4	0	117	71	126	86	70	174	23.12	54	174	17.84	52	174	17.18	0	0	0	0	0	1	1		1		1	0	1	0	0	0	0	1	0	1	380	0	0	17	22	26	51	108
2	6	1	2	0	118	125	127	91	52	165	19.1	52	165	19.1	47	165	17.26	1	0	0	0	0	0	1		2		1	0	1	0	0	0	0	1	0	1	15	0	0	13	15	15	81	73
2	6	2	2	0	111	78	107	62	64	154	26.99	76	154	32.05	95	154	40.06	1	0	0	0	0	0	1		2		1	0	1	0	0	0	0	1	0	1	265	0	0	12	31	13	41	73
2	6	1	2	0	104	74	105	65	55	176	17.76	60	176	19.37	58	176	18.72	1	0	0	0	0	0	1		1		1	0	1	0	0	0	0	1	0	1	137	229	0	14	13326	36	109	98
2	6	1	2	0	126	74	116	93	63	165	23.14	62	165	22.77	58	165	21.3	1	0	0	0	0	0	1		1		1	0	1	0	0	0	0	1	0	1	570	0	0	16	40	37	70	118
2	6	2	2	0	134	88	144	78	55	151	24.12	47	151	20.61	44	151	19.3	1	0	0	0	0	0	1		1		1	0	1	0	0	0	0	1	0	1	231	0	0	14		21		56
2	6	1	2	0	106	59	125	82	63	175	20.57	58	175	18.94	54	175	17.63	0	0	0	0	1	0	1		1		1	0	1	0	0	0	0	1	0	1	339	20	0	13		31		58
2	6	2	2	0	129	80	118	67	55	156	22.6	52	156	21.37	52	156	21.37	1	0	0	0	0	0	1		1		1	0	1	0	0	0	0	1	0	1	233	22	1	10		12		55
2	6	2	2	0	109	69	126	67	55	160	21.48	60	160	23.44	62	160	24.22	1	0	0	0	0	0	1		1		1	0	1	0	0	0	0	1	0	1	370	321	0	15	26	24	62	63
2	6	2	2	0	130	78	125	70	71	165	26.08	85	165	31.22	93	165	34.16	0	0	0	1	0	0	1		1		1	0	1	1	0	0	0	1	0	1		0	0	12	34		79
2	6	2	2	0	138	99	129	75	56	161	21.6	56	161	21.6	55	161	21.22	0	0	0	1	0	0	1		1		1	0	0	0	0	0	0	1	0	1	498	0	0	16		15		65
2	6	2	3	0	113	74	99	56	60	158	24.03	57	158	22.83	60	158	24.03	0	0	0	0	1	0	1		1		1	0	1	0	0	0	0	1	0	1	895		0	14		17		58
2	6	1	2	0	94	68	113	70	62	174	20.48	68	174	22.46	64	174	21.14	1	0	0	0	0	0	1		2		1	0	1	0	0	0	0	1	0	1	352		0	14		56		54
2	6	1	2	0	127	80	129	74	54	155	22.48	51	155	21.23	53	155	22.06	1	0	0	0	0	0	1		1		1	0	1	0	0	0	0	1	0	1	374	19	0	13		28		89
2	6	1	3	0	128	104	100	62	46	163	17.31	54	163	20.32	51	163	19.2	0	0	0	0	1	0	1		2		1	0	1	0	0	0	0	1	0	1	212	21042	0	14		21		76
2	6	2	2	1	170	97	126	76	76	166	27.58	78	166	28.31	78	166	28.31	1	1	0	0	0	0	1		2		1	0	1	0	0	0	1	0	0	1	352		0	14	25	22	74	79
2	6	1	2	0	99	60	120	53	60	182	18.11	65	182	19.62	65	182	19.62	0	0	0	0	1	0	1		2		1	0	1	0	0	0	0	1	0	1	200	0	0	15		43	76	4
2	6	1	1	0	137	88	135	66	58	162	22.1	57	162	21.72	61	162	23.24	0	0	0	1	0	0	1		1		1	0	1	0	0	0	0	1	0	1	378	0	0	18
2	6	1	2	0	102	65	110	70	68	171	23.26	69	171	23.6	75	171	25.65	1	0	0	0	0	0	1		2		1	0	1	1	0	0	0	1	0	1	218	19	0	16	51		58
2	6	1	2	0	112	72	145	83	57	162	21.72	50	162	19.05	55	162	20.96	1	0	0	0	0	0	1		2		1	0	1	0	0	0	0	1	0	1	490		0	14	32		67	77
2	6	2	4	0	136	84	131	83	48	149	21.62	51	149	22.97	52	149	23.42	0	0	0	0	1	0	2		2		1	0	1	0	0	0	0	1	0	1	527	137	1	10	3	20	67	102
2	6	1	1	0	94	66	117	76	46	171	15.73	46	171	15.73	45	171	15.39	0	0	0	0	1	0	2		2		1	0	1	0	0	0	0	1	0	1	156	41	0	12
2	6	2	2	0	109	69	123	74	53	161	20.45	60	161	23.15	68	161	26.23	1	0	0	0	0	0	1		1		1	0	1	0	0	0	0	1	0	1	419		0	12	52	23	64	50
2	6	1	3	0	113	69	114	69	60	171	20.52	61	171	20.86	60	171	20.52	0	0	0	0	1	0	2		2		1	0	1	0	0	0	0	1	0	1	423	0	0	13	50		81
2	6	2	2	0	93	74	116	76	39	160	15.23	45	160	17.58	45	160	17.58	0	0	0	0	1	0	2		2		0	0	1	0	0	0	0	1	0	1	242	12876	0	12
2	6	1	1	0	118	76	124	64	61	176	19.69	65	176	20.98	63	176	20.34	0	0	0	0	1	0	2		2		1	0	1	0	0	0	0	1	0	1	295	0	0	15
2	6	2	4	0	125	83	126	76	59	155	24.56	64	155	26.64	64	155	26.64	0	0	0	0	1	0	2		2		1	0	1	0	0	0	0	1	0	1			0	15
2	6	1	2	0	135	97	122	64	52	164	19.33	50	164	18.59	53	164	19.71	1	0	0	0	0	0	2		2		1	0	0	0	0	0	1	0	0	1	601		0	14		28		70
2	6	1	2	0	110	69	129	67	67	178	21.15	67	178	21.15	66	178	20.83	1	0	0	0	0	0	2		2		1	0	1	0	0	0	0	1	0	1	381	0	0	16				66
2	6	1	3	0	81	48	128	79	66	176	21.31	64	176	20.66	64	176	20.66	0	0	0	0	1	0	2		2		1	0	1	0	0	0	0	1	0	1	256		0	13	221	169	70	98
2	6	2	1	0	107	63	162	62	75	162	28.58	73	162	27.82	71	162	27.05	0	0	0	0	1	0	1		1		1	0	1	0	0	0	0	1	0	1	419	106	0	13	28	47	67	59
2	1	2	3	0	115	74	93	63	54	169	18.91	63	169	22.06	58	168	20.55	0	0	0	0	1	0	1		1		1	0	1	0	0	0	0	1	0	1	449	658	0	12		17	71
2	1	2	3	1	146	73	150	61	56	150	24.89			10.01	54	150	24	0	0	0	0	1	0	1		2		1	0	1	0	0	0	0	1	0	1	234		0	14
1	1	1	2	0	120	81	112	63	50	169	17.51	50	169	17.51	63	169	22.06	1	0	0	0	0	0	1		1		1	0	1	0	0	0	0	1	0	1	550		0	13	42	23		145
2	1	2	2	0	98	73	133	82	65	150	28.89	75	150	33.33	75	150	33.33	1	0	0	0	0	0	1		1		0	1	0	0	0	0	0	1	0	1	382	20	1	10.5	17.2	18.2	104	87.5
1	6	2	2	1	142	83	104	86	48	149	21.62	49	149	22.07	43	149	19.37	1	0	0	0	0	0	1		1		1	0	1	0	0	0	0	1	0	1			0	12.2	22.9		33
1	6	2	2	0	100	68	116	88	45	168	15.94	50	168	17.72	50	168	17.72	1	0	0	0	0	0	1		2		1	0	0	0	0	0	0	1	0	1	755	45	0	13.3
1	1	2	4	0	132	88	162	85	50	160	19.53	61	160	23.83	74	160	28.91	0	0	0	1	0	0	1		1		1	0	0	0	0	1	0	0	0	1	441		0	12.3	15.3	22.7	28.2	44.4
2	1	1	2	0	119	71	122	79	53	170	18.34	59	170	20.42	58	170	20.07	1	0	0	0	0	0	1		2		1	0	0	0	0	0	0	1	0	1	336	0	0	14.9	191	31	92	91
1	1	1	2	0	112	60	115	75	64	155	26.64	59	155	24.56	60	155	24.97	1	0	0	0	0	0	1		1		0	0	0	0	1	0	0	1	0	1	438		0	15		30		72
1	1	1	1	0	128	74	129	65	56	173	18.71	65	173	21.72	63	173	21.05	0	0	0	1	0	0	1		1		1	0	0	0	0	0	0	1	0	1	746	998	0	13.1		33	90
1	1	1	2	1	172	111	137	88	59	172	19.94	60	172	20.28	62	172	20.96	1	0	0	0	0	0	1		2		1	0	0	0	0	0	0	1	0	1	1033	0	0	15	74	30	42	91
1	1	1	2	0	100	60	110	80	69	165	25.34	72	165	26.45	72	165	26.45	1	0	0	0	0	0	1		1		1	0	0	0	0	0	0	1	0	1	807	428	0	12.9	29	17	72
1	1	1	2	1	144	83	130	80	81.2	177	25.92			10.01	92.7	177	29.59	1	0	0	0	0	0	1		2		1	0	0	0	0	0	0	0	1	1	442		0	13.7		59.6		140.9
1	1	1	2	0	130	85	187	107	82	174	27.08	82	174	27.08	89	174	29.4	1	0	0	0	0	0	1		1		1	0	1	0	0	0	0	1	0	1	650		0	14.4	16.2	55.1	80.6	99.8
1	1	2	4	0	120	70	163	99	69	166	25.04	91	166	33.02	80	166	29.03	0	0	0	1	0	0	1		2		0	1	0	0	0	0	0	0	1	1	177		0	12.7		19.3	70	99
1	1	2	2	1	142	75	139	72	53	159	20.96	44	159	17.4	52	159	20.57	1	0	0	0	0	0	1		1		0	1	0	0	0	0	0	0	1	1	344		0	11.7		15		69
1	1	1	2	0	130	70	110	70	53	162	20.2	53	162	20.2	61	162	23.24	1	0	0	0	0	0	1		1		0	1	0	0	0	0	0	0	1	1	455		0	14.3	69	56	74	74.3
1	1	2	2	0	95	59	101	62	39	150	17.33	53.6	150	23.82	52.2	150	23.2	1	0	0	0	0	0	1		1		1	0	0	0	0	0	0	0	1	1	288		0	13.2		19.3		43.3
2	1	1	2	0	106	107	178	86	84	168	29.76	97	168	34.37	94	168	33.3	0	0	0	0	1	0	1		1		0	1	0	0	0	0	0	1	0	1	356	0	0	16.7	15.4	20.8	117.07	95.39
1	1	2	2	0	120	80	102	60	54	173	18.04	56.7	173	18.94	52	173	17.37	1	0	0	0	0	0	1		1		1	1	1	0	0	0	0	0	1	1	164	20	1	10.7		25.6		52.4
2	1	1	1	0	106	54	128	54	55	168	19.49	61	168	21.61	55	168	19.49	0	0	0	1	0	0	1		2		0	1	0	0	0	0	0	1	0	1	295	921	0	13.6	13.3	60.9	107	95.4
2	1	2	2	0	128	81	118	71	99	171	33.86	95	171	32.49	66	171	22.57	1	0	0	0	0	0	1		1		1	0	0	0	0	0	0	1	0	1	489	0	0	11.5	18	70	83	76
1	6	1	3	0	97	65	108	64	59	162	22.48	57.2	162	21.8	57	164	21.19	1	0	0	0	0	0	1		1		0	0	0	1	0	0	0	1	0	1	607	0	1	10.9	23.9	31.5	59	63
1	6	2	4	0	88	67	121	86	71	169	24.86	80	169	28.01	74	169	25.91	0	0	0	1	0	0	1		1		0	0	0	1	0	0	0	1	0	1	1492	32	0	12.6		20	57	64
1	6	2	2	0	93	57	93	49	40	152	17.31	38	152	16.45	40	152	17.31	0	0	0	0	1	0	1		1		1	1	0	1	0	0	0	1	0	1	533	20	0	13	10	39	68	67
1	6	1	2	0	117	57	114	67	61	178	19.25	60	178	18.94	74	178	23.36	1	0	0	0	0	0	1		1		1	0	0	0	0	0	0	1	0	1	238	20	0	17	42	17	94	49
1	6	2	2	0	94	47	84	58	59	153	25.2	60	153	25.63	66	153	28.19	1	0	0	0	0	0	1		1		1	0	0	0	0	0	0	1	0	1	388	998	1	9			66
1	6	1	2	0	110	54	104	54	51	173	17.04	52	173	17.37	51	173	17.04	1	0	0	0	0	0	1		1		1	0	0	0	0	0	0	1	0	1	290	20	0	13.4	28	16	79	75
1	6	1	2	0	100	78	120	70	63	172	21.3	61	172	20.62	64	172	21.63	1	0	0	0	0	0	1		1		1	0	0	0	0	0	0	1	0	1	192	20	1	10.2	21	29		2.9
1	6	1	2	0	84	46	108	56	45	172	15.21	47	172	15.89	50	172	16.9	1	0	0	0	0	0	1		1		1	0	0	0	0	0	1	0	0	1	468	0	0	12.3	15		69
1	6	2	4	0	102	55	113	63	62	162	23.62	79	163	29.73	80	163	30.11	0	0	0	1	0	0	1		1		1	0	0	0	0	0	0	1	0	1	431		0	11.6	11.4	11.4	52.6	52.8
2	6	1	2	0	138	88	138	80	58	175	18.94	59	175	19.27	55	175	17.96	0	0	0	1	0	0	1		1		1	0	1	0	0	0	0	1	0	1	220	18761	0	13	24	24	71	80
2	6	1	2	1	160	81	119	70	76	178	23.99	77	178	24.3	72	178	22.72	1	0	0	0	0	0	1		2		0	0	0	0	1	0	0	1	0	1	221	343	0	16	4	86		103
2	6	2	2	0	125	65	127	59	60	155	24.97	52	155	21.64	54	155	22.48	1	0	0	0	0	0	1		1		1	0	1	0	0	0	0	1	0	1	570	20	0	11		17		37
2	6	2	3	0	105	73	116	78	43	161	16.59	45	161	17.36	45	161	17.36	0	0	0	0	1	0	1		2		0	0	1	0	0	0	0	1	0	1	3	158	0	14	30		48
1	6	1	2	0	117	89	87	56	45	164	16.73	50.7	164	18.85	45	164	16.73	1	0	0	0	0	0	1		1		1	0	0	0	0	0	0	1	0	1	766	20	0	15.5	57		50
2	6	2	2	0	121	71	118	76	70	169	24.51	62	169	21.71	67	169	23.46	1	0	0	0	0	0	4	3	1	3	0	0	1	0	0	0	0	1	0	1	639	25	0	13	103		25
2	6	2	3	0	104	63	98	58	47	159	18.59	45	159	17.8	46	159	18.2	0	0	0	0	1	0	1		1		0	0	0	0	1	0	0	1	0	1	493	0	1	8	20	14	46	46
2	6	1	2	1	185	102	175	93	56	171	19.15	59	171	20.18	58	171	19.84	1	0	0	0	0	0	1		1		1	0	1	0	0	0	0	1	0	1	170		0	17	23		76	74
2	6	2	3	0	121	77	114	95	74	171	25.31	77	171	26.33	89	171	30.44	0	0	0	1	0	0	1		2		1	0	1	0	0	0	0	1	0	1	198	19	0	14		16		67
2	6	1	2	0	135	79	123	63	55	173	18.38	58	173	19.38	51	173	17.04	1	0	0	0	0	0	1		2		1	0	1	0	0	0	0	1	0	1	218	0	0	13		35		96
2	6	2	2	0	124	93	118	75	72	173	24.06	91	173	30.41	78	173	26.06	1	0	0	0	0	0	1		1		1	0	1	0	0	0	0	1	0	1	638	92	1	9	38	71	56	30
2	6	2	4	0	110	62	124	60	56	159	22.15	48	159	18.99	51	159	20.17	0	0	0	0	1	0	2		2		1	0	0	0	0	0	0	1	0	1	504	25	0	13	17		44	56
2	6	2	4	0	116	85	127	74	48	158	19.23	46	158	18.43	46	158	18.43	0	0	0	0	1	0	2		2		1	0	1	0	0	0	0	1	0	1	538		0	12	25	25		47
2	6	2	2	1	141	68	127	89	53	160	20.7	52	160	20.31	55	160	21.48	0	0	0	1	0	0	2		2		1	0	1	0	0	0	0	1	0	1	715		0	15	15
1	1	1	2	0	130	80	127	89	70	175	22.86	59	175	19.27	62	175	20.24	1	0	0	0	0	0	1		2		1	0	1	0	0	0	0	1	0	1	399	20	0	15		37		89
1	1	2	2	0	128	84	118	86	50	150	22.22	50	150	22.22	60	150	26.67	0	0	0	0	1	0	1		1		0	0	1	1	0	0	0	1	0	1	506		0	14		15		59
1	1	1	2	0	118	64	136	94	45	175	14.69	61	175	19.92	65	175	21.22	1	0	0	0	0	0	1		2		0	0	1	0	0	0	0	1	0	1	360		0	16	26	31	73	61
2	1	2	2	0	132	73	150	90	54	160	21.09	58	160	22.66	63	160	24.61	1	0	0	0	0	0	1		2		1	0	1	0	0	0	0	1	0	1	191	20	0	13		37	73	82
1	1	2	2	0	130	70	123	84	55	158	22.03			10.01	52	158	20.83	1	0	0	0	0	0	1		2		1	0	1	0	0	0	0	1	0	1	197		1	5		12		56
1	1	2	3	0	134	84	136	96	64	162	24.39	61	162	23.24	56	162	21.34	0	0	0	0	1	0	1		2		0	0	0	0	1	0	0	1	0	1	909	0	0	12	2
1	1	1	6	0	114	58	123	83	54	172	18.25	57	172	19.27	59	172	19.94	0	0	0	1	0	0	1		2		0	0	0	0	1	0	0	1	0	1	370		0	16	51	39		81
1	1	2	2	1	142	88	120	65	54	163	20.32	52	163	19.57	46	163	17.31	1	0	0	0	0	0	1		1		1	1	1	0	0	0	0	1	0	1	1197		0	14	15		91
1	1	2	2	1	141	94	120	90	66	160	25.78	63	160	24.61	65	160	25.39	1	0	0	0	0	0	1		1		1	0	1	0	0	0	0	1	0	1	578		0	13		22	85	37
1	1	2	2	0	112	69	116	79	56	170	19.38	61	170	21.11	68	170	23.53	1	0	0	0	0	0	1		1		0	0	0	0	1	0	0	1	0	1	855	109	0	11		20		83
1	1	2	2	0	133	87	106	85	53	155	22.06	55	155	22.89	52	155	21.64	1	0	0	0	0	0	1		1		0	1	1	0	0	0	0	1	0	1	495		0	14		47		69
1	1	1	3	0	121	86	108	74	64	180	19.75	64	180	19.75	80	180	24.69	0	0	0	1	0	0	1		1		0	0	1	0	0	0	0	1	0	1	327		0	14		40		67
1	1	2	6	0	110	73	111	86	80	168	28.34	76	168	26.93	73	168	25.86	0	0	0	1	0	0	1		1		0	0	1	0	0	0	0	1	0	1	823	0	0	14
1	1	2	2	0	110	60	129	78	65	155	27.06	60	155	24.97	62	155	25.81	0	0	0	1	0	0	1		2		1	0	1	1	0	0	0	1	0	1	634	0	0	15		23
1	1	2	2	0	113	74	120	76	52	146	24.39			10.01	55	146	25.8	1	0	0	0	0	0	1		1		1	0	1	0	0	0	0	1	0	1	1399		0	14		23		69
1	1	2	2	0	110	70	123	77	59	171	20.18	61	171	20.86	60	171	20.52	1	0	0	0	0	0	1		2		0	0	1	1	0	0	0	1	0	1	585		0	11	35	34	78	76
1	1	2	4	0	100	80	102	82	72	155	29.97			10.01	70	155	29.14	0	0	0	1	0	0	1		1		1	0	1	0	0	0	0	1	0	1	925		0	13		21		66
1	1	2	2	0	130	70	105	70	50	160	19.53	47	160	18.36	50	160	19.53	1	0	0	0	0	0	1		1		0	0	0	0	1	0	1	0	0	1	446		0	11		24		73
2	1	2	1	0	126	74	124	92	61	155	25.39			10.01	88	155	36.63	1	0	0	0	0	0	1		1		1	0	1	0	0	0	0	1	0	1	973		0	13		25
2	1	1	2	0	112	77	113	66	59	172	19.94	50	172	16.9	55	172	18.59	0	0	0	1	0	0	1		2		1	0	1	0	0	0	0	1	0	1	1020		0	14			127
2	1	2	2	0	114	74	122	76	47	157	19.07	53	157	21.5	52	157	21.1	1	0	0	0	0	0	1		1		1	0	1	0	0	0	0	1	0	1	226		0	12		17	83
1	1	1	3	0	126	98	174	130						10.01	68	170	23.53	0	0	0	0	1	0	1		1		0	0	1	0	0	0	0	1	0	1	702		0	15		35
2	1	2	2	0	111	74	105	67	56	150	24.89	58	150	25.78	60	150	26.67	0	0	0	0	1	0	1		1		1	0	0	0	0	0	0	1	0	1	522	276	0	12	15	28	70	59
1	1	2	2	0	110	80	129	98	71	172	24	60	172	20.28	71	170	24.57	0	1	0	0	0	0	1		2		1	0	0	0	0	0	0	1	0	1	759		0	14		51
1	1	2	2	0	110	68	99	69	66	173	22.05	65	173	21.72	68	173	22.72	1	0	0	0	0	0	1		1		0	0	1	0	0	0	0	1	0	1	694		0	12		22		78
2	1	1	2	1	148	91	177	66	81	180	25	79	180	24.38	76	180	23.46	0	0	0	1	0	0	1		1		1	0	1	0	0	0	1	0	0	1	466		0	14
1	1	1	2				120	76				60	170	20.76	65	170	22.49	1	0	0	0	0	0	1		1		0	0	1	0	0	0	0	1	0	1	304		0	14		29
2	1	2	2	0	125	86	135	108	61	160	23.83	60	160	23.44	58	160	22.66	1	0	0	0	0	0	1		1		1	1	1	0	0	0	0	1	0	1	468	0	0	13		35		53
2	1	2	1	0	115	68	112	74	43	150	19.11	45	150	20	48	150	21.33	0	0	0	1	0	0	1		1		0	0	1	0	0	0	0	1	0	1			0	12
1	1	1	2	0	119	76	130	79	64	175	20.9	62	175	20.24	65	175	21.22	1	0	0	0	0	0	1		2		0	0	0	1	0	0	0	1	0	1	345		0	16		29	102
1	1	2	3	1	184	110	224	141	47	152	20.34			10.01	51	152	22.07	0	0	0	0	1	0	1		1		0	0	1	0	0	0	0	1	0	1	407		0	13		33		73
1	1	2	4	0	113	68	135	73	66	162	25.15	59	162	22.48	65	162	24.77	0	0	0	0	1	0	1		1		1	1	1	0	0	0	0	1	0	1	501	236	0	13		29
1	1	1	1	0	122	78	111	79	61	188	17.26			10.01	68	188	19.24	0	0	0	0	1	0	1		1		0	1	1	0	0	0	0	1	0	1	174	944	0	13	12
1	1	2	4	0	115	81	120	74	49	162	18.67	58	162	22.1	53	162	20.2	0	0	0	0	1	0	1		2		1	0	1	0	0	0	0	1	0	1	535		0	11		18		88
1	1	2	1											10.01	47	153	20.08	0	0	0	0	0	1	1		1		0	0	1	0	0	0	0	1	0	1	602		0	12		19		59
1	1	2	2	0	120	76	128	65	60	160	23.44	53	160	20.7	54	160	21.09	1	0	0	0	0	0	1		1		0	0	1	0	0	0	0	1	0	1	618		0	13
1	1	2	2	0	102	64	157	115	63	170	21.8	77	170	26.64	95	170	32.87	1	0	0	0	0	0	1		1		1	0	1	1	0	0	0	1	0	1	692		0	11		15		353
1	1	2	1	0	100	60	128	89	56	165	20.57	68	165	24.98	84	165	30.85	0	0	0	0	1	0	1		2		1	0	1	0	0	0	0	1	0	1	52		0	14		31	66	108
1	1	2	2	0	111	99	104	69	68	162	25.91	60	162	22.86	55	162	20.96	1	0	0	1	0	0	1		2		1	0	1	0	0	0	0	1	0	1	2500	20	0	11			56
1	1	2	1	0	102	63	109	61	50	163	18.82	50	163	18.82	43	163	16.18	0	0	0	0	1	0	1		2		1	0	1	0	0	0	0	1	0	1	366		0	13		23		57
1	1	2	3	0	106	74	108	90	58	160	22.66	61	160	23.83	60	160	23.44	0	0	0	1	0	0	1		1		0	0	0	0	1	0	0	1	0	1	657	0	0	12		18	67	61
1	1	2	2	0	106	76	108	75	59	165	21.67	53	165	19.47	89	165	32.69	0	0	0	0	1	0	1		1		1	0	1	1	0	0	0	1	0	1	701		0	12	30	43	85	52
1	1	2	2	0	123	68	103	71	58	162	22.1	62	162	23.62	60	162	22.86	1	0	0	0	0	0	1		1		1	0	1	0	0	0	0	1	0	1	227		0	12		45		147
1	1	2	2	0	100	80	102	75	61	162	23.24	59	162	22.48	55	162	20.96	1	0	0	0	0	0	1		1		0	0	1	0	0	0	0	1	0	1	1106		0	12		40	77	70
1	1	2	1	0	110	60	108	72	55	160	21.48	58	160	22.66	50	160	19.53	0	0	0	0	1	0	1		1		1	0	1	0	0	0	0	1	0	1	889		0	14
1	1	2	2	0	106	76	105	67	64	160	25	60	160	23.44	58	160	22.66	1	0	0	0	0	0	1		1		0	0	1	0	0	0	0	1	0	1	905		0	14		17	73	84
1	1	2	2	0	100	60	120	81	43	150	19.11	38	150	16.89	48	150	21.33	0	0	0	1	0	0	1		1		0	0	0	0	1	0	0	1	0	1	636		0	13	20	47	116	73
1	1	2	6	0	111	72	129	87	30	156	12.33	31	156	12.74	52	156	21.37	0	0	0	1	0	0	1		2		1	0	1	0	0	0	0	1	0	1	504	136	0	13		18
1	1	1	2	0	110	65	130	80	50	168	17.72	62	168	21.97	60	168	21.26	1	0	0	0	0	0	1		1		0	0	1	1	0	0	0	1	0	1	893		0	14	46	26	66	37
1	1	2	2	0	114	92	95	71	59	150	26.22	62	150	27.56	59	150	26.22	1	0	0	0	0	0	1		2		1	0	1	1	0	0	0	1	0	1	809		0	11		25		41
1	1	2	2	0	128	36	150	102	53	164	19.71	60	164	22.31	51	164	18.96	0	0	0	0	1	0	1		2		0	0	0	0	1	0	0	1	0	1	463	0	1	10				56
2	1	1	3	0	122	65	134	80	64	177	20.43			10.01	75	177	23.94	0	0	0	0	1	0	1		1		0	0	0	0	1	0	0	1	0	1	793	0	0	15	27		92
2	1	2	1	0	123	70	106	86	64	160	25	72	160	28.13	68	160	26.56	0	0	0	0	1	0	1		1		1	1	1	0	0	0	0	1	0	1	575		0	11
2	1	2	4	0	121	78	118	75	60	160	23.44	54	160	21.09	66	160	25.78	0	0	0	0	1	0	1		1		1	0	1	0	0	0	0	1	0	1	122	0	0	13	60
2	1	2	2	0	125	76	127	90	63	157	25.56	65	157	26.37	77	157	31.24	1	0	0	0	0	0	1		2		0	0	0	0	1	0	0	1	0	1	615		0	14
2	1	2	4	0	120	83	117	99	41	149	18.47	50	149	22.52	45	149	20.27	0	0	0	0	0	1	1		1		1	0	1	0	0	0	0	1	0	1	799		0	11
1	1	1	2	1	153	112	143	100	53	168	18.78	56	168	19.84	56	168	19.84	1	0	0	0	0	0	1		1		1	0	1	0	0	0	0	1	0	1	162		0	15		54
2	1	2	1	0	110	64	128	85	49	160	19.14	49	160	19.14	59	160	23.05	0	0	0	0	1	0	1		1		1	1	1	0	0	0	0	1	0	1	1188	46	0	11		12		41
2	1	1	2	0	124	80	144	101	60	170	20.76			10.01	63	170	21.8	0	0	0	0	1	0	1		2		0	0	0	0	1	0	0	1	0	1	331		0	13
2	1	2	2	0	121	78	122	75	50	160	19.53	49	160	19.14	50	160	19.53	1	0	0	0	0	0	1		1		1	1	1	0	0	0	0	1	0	1	1370		0	11	91	39		48
2	1	1	3	0	121	80	101	88	55	161	21.22	50	161	19.29	45	161	17.36	0	0	0	1	0	0	1		1		1	0	1	0	0	0	0	1	0	1	127	0	0	15		87		86
2	1	2	2	0	122	80	114	65	75	156	30.82	82	156	33.69	67	156	27.53	1	0	0	0	0	0	1		1		1	0	0	0	0	0	0	1	0	1	362	0	0	13	22		71
1	6	2	2	0	107	78	109	87	60	155	24.97	46	155	19.15	51	155	21.23	1	0	0	0	0	0	1		1		0	0	1	0	0	0	0	1	0	1	491	998	0	11.9	20.3		3.61
1	6	1	2	0	120	60	113	72	50	157	20.28	47	157	19.07	50	157	20.28	1	0	0	0	0	0	1		1		1	0	0	0	0	0	0	1	0	1		20	0	12
1	1	2	2	0	126	72	133	88	60	170	20.76	50	170	17.3	56	170	19.38	1	0	0	0	0	0	1		1		1	0	1	0	0	0	0	1	0	1	733		0	13	36	26	90
1	7	2	2	0	116	61	125	66	63	170	21.8	60	170	20.76	78	170	26.99	1	0	0	0	0	0	1		1		0	0	1	0	0	0	0	1	0	1	614	223	0	14	17		56
1	7	1	5	1	144	85	111	69	66	170	22.84	60	170	20.76	63	170	21.8	0	0	0	0	0	1	1		1		0	0	1	0	0	0	0	1	0	1	394	20	0	16		32		51
1	7	2	1	0	94	63	126	66	74	159	29.27	82	159	32.44	85	177	27.13	0	0	0	1	0	0	1		1		1	0	1	0	0	0	0	1	0	1	497	20	0	13		26		70
1	7	2	2	0	134	58	120	70	62	177	19.79	60	177	19.15	56	177	17.87	0	0	0	1	0	0	1		1		0	0	1	1	0	0	0	1	0	1	522	0	0	14	27	38	52	48
1	7	1	1	0	114	86	117	68	47	156	19.31	49	156	20.13	52	156	21.37	0	0	0	1	0	0	1		1		1	0	1	0	0	0	0	1	0	1	826	20	0	12	26	32	29	69
1	7	2	2	0	86	53	110	66	52	157	21.1	53	157	21.5	53	157	21.5	0	0	0	1	0	0	1		2		0	0	1	0	0	0	0	1	0	1	789	20	0	14	15	26	47	58
1	7	2	4	0	120	73	100	67	57	160	22.27	65	160	25.39	84	161	32.41	0	0	0	0	1	0	1		1		1	0	1	1	0	0	0	1	0	1	991		0	13	14	15	47	54
1	7	2	2	0	87	64	112	56	60	168	21.26	56	168	19.84	57	168	20.2	1	0	0	0	0	0	1		1		1	0	1	0	0	0	1	0	0	1	918	20	0	13		21		44
1	7	2	3	0	97	63	102	65	65	160	25.39	52	164	19.33	55	164	20.45	0	0	0	1	0	0	1		1		0	1	1	0	0	0	0	1	0	1	227		0	12			15
1	7	2	3	0	122	89	119	79	55	167	19.72	65	167	23.31	55	170	19.03	0	0	0	1	0	0	1		1		0	0	1	0	0	0	0	1	0	1	573		0	11
1	7	1	1	0	128	82	125	80	65	186	18.79	65	186	18.79	65	178	20.52	0	0	0	1	0	0	1		2		1	0	1	0	0	0	0	1	0	1	383		0	14.5	25		74	76
1	7	2	2	0	139	71	112	74	73	163	27.48	67	164	24.91	80	164	29.74	1	0	0	0	0	0	1		1		1	0	1	0	0	0	0	1	0	1	571	20	0	13	12		41
1	7	2	2	0	116	74	144	99	85	171	29.07	80	171	27.36	88	171	30.09	1	0	0	0	0	0	1		1		1	0	1	1	0	0	0	1	0	1	457	0	0	11	26	30	48	51
1	7	1	2	0	115	65	120	60	58	172	19.61	55	172	18.59	65	172	21.97	1	0	0	0	0	0	1		2		0	0	1	1	0	0	0	1	0	1	655	660	0	13		30	98	71
1	7	2	2	0	112	63	120	65	53	154	22.35	55	154	23.19	53	154	22.35	1	0	0	0	0	0	1		1		1	0	1	1	0	0	0	1	0	1	578	20	0	13		51		68
1	7	2	2	0	104	58	99	59	45	146	21.11	48	146	22.52	50	146	23.46	1	0	0	0	0	0	1		1		0	0	1	0	0	0	0	1	0	1	596	0	0	14	27	47	36	38
1	7	2	2	0	126	86	130	80	61	166	22.14	69	166	25.04	79	166	28.67	1	0	0	0	0	0	1		4	19	0	0	1	1	0	0	0	1	0	1	293	68800	1	10
1	7	2	5	0	128	53	155	54	62	162	23.62	55	162	20.96	60	162	22.86	0	0	0	0	0	1	1		1		0	0	1	1	0	0	0	1	0	1	463	1680	0	14	38	26	46	51
1	7	1	2	0	93	72	105	65	45	167	16.14	45	167	16.14	46	167	16.49	1	0	0	0	0	0	1		1		0	0	1	1	0	0	0	1	0	1	205		0	12	42		4	84
1	7	2	2	0	103	63	110	70	54	153	23.07	66	153	28.19	70	153	29.9	0	0	0	1	0	0	1		1		0	0	1	0	0	0	0	1	0	1	1561	20	0	13		21		32
1	7	2	2	0	100	68	101	66	46	161	17.75	46	161	17.75	53	170	18.34	0	0	0	1	0	0	1		2		1	0	0	0	0	0	0	1	0	1	728	0	0	13				25
1	7	1	2	0	129	77	128	86	61	167	21.87	65	167	23.31	62	167	22.23	1	0	0	0	0	0	1		1		1	0	1	1	0	0	0	1	0	1	257		0	13	42	52	54	38
1	7	2	5	0	104	65	120	81	52	160	20.31	55	160	21.48	52	160	20.31	0	0	0	1	0	0	1		1		1	0	1	1	0	0	0	1	0	1	702	42	0	13	22		54
1	7	1	5	0	126	92	182	78	54	171	18.47	55	171	18.81	52	171	17.78	0	0	0	1	0	0	1		1		1	0	1	1	0	0	0	1	0	1	131		0	12	53		62
1	7	1	2	0	127	71	125	69	74	183	22.1	75	183	22.4	70	183	20.9	1	0	0	0	0	0	1		1		0	0	1	0	0	0	0	1	0	1	334	0	0	12	26	19	91	51
1	7	2	2	1	141	90	153	78	74	157	30.02	77	157	31.24	85	157	34.48	0	0	0	1	0	0	1		1		0	0	1	1	0	0	0	1	0	1	682	20	0	13	25	29	3	57
1	7	2	6	0	96	58	95	56	62	171	21.2	70	171	23.94	72	171	24.62	0	0	0	1	0	0	1		1		0	0	1	0	0	0	0	1	0	1	147	126	0	12	15	23	225	46
1	7	2	5	0	126	66	119	74	55	166	19.96	50	166	18.14	50	166	18.14	0	0	0	1	0	0	1		1		1	0	1	0	0	0	0	1	0	1	830	0	0	14		16		38
1	7	2	2	0	125	88	122	60	55	166	19.96	60	166	21.77	52	166	18.87	1	0	0	0	0	0	1		1		0	1	1	0	0	0	0	1	0	1	918	0	0	14	10	38	26	84
1	7	2	2	0	99	71	129	82	41	158	16.42	53	158	21.23	46	160	17.97	1	0	0	0	0	0	1		1		1	1	1	0	0	0	0	1	0	1	840	0	0	12		32		47
1	7	1	2	0	103	70	104	64	63	177	20.11	64	177	20.43	60	177	19.15	1	0	0	0	0	0	1		1		0	0	1	1	0	0	0	1	0	1	213		0	14		19	13	70
1	7	2	2	0	100	59	127	84	52	156	21.37	51	156	20.96	57	156	23.42	1	0	0	0	0	0	1		1		1	0	1	1	0	0	0	1	0	1	244	326	1	10	10		68
1	7	1	3	0	125	77	104	64	60	171	20.52	58	175	18.94	55	175	17.96	0	1	0	0	0	0	1		2		0	0	1	1	0	0	0	1	0	1	387		0	13	18	46	85	136
1	7	1	2	0	128	72	111	79	69	177	22.02	69	177	22.02	52	177	16.6	1	0	0	0	0	0	1		1		1	0	1	0	0	0	0	1	0	1	84	0	0	13		55		50
1	7	1	3	0	118	66	109	59	48	172	16.22	49	172	16.56	47	175	15.35	0	0	0	1	0	0	1		1		1	0	1	1	0	0	0	1	0	1	278		0	13.9	23	40	67	49
1	7	2	2	0	100	74	102	88	62	170	21.45	63	170	21.8	67	170	23.18	1	0	0	0	0	0	1		1		1	0	1	1	0	0	0	1	0	1	517		0	12		2		51
1	7	1	2	0	107	60	136	66	57	167	20.44	55	167	19.72	58	167	20.8	1	0	0	0	0	0	1		2		1	1	1	1	0	0	0	1	0	1	188	0	0	12		35		66
1	7	1	2	0	117	64	122	91	70	181	21.37	73	181	22.28	87	181	26.56	1	0	0	0	0	0	1		1		1	0	0	1	0	0	0	1	0	1	589	20	0	12		23
1	7	2	3	0	104	63	101	58	50	168	17.72	55	168	19.49	50	168	17.72	0	0	0	1	0	0	1		1		1	1	1	0	0	0	0	1	0	1	785	0	0	12		46		58
1	7	2	1	0	113	97	120	83	66	159	26.11	69	159	27.29	84	159	33.23	0	0	0	0	0	1	1		1		1	0	1	1	0	0	0	1	0	1	832	20	0	12		26		54
1	7	1	2	0	128	90	124	94	59	178	18.62	57	178	17.99	57	178	17.99	1	0	0	0	0	0	1		1		0	0	1	1	0	0	0	1	0	1	877		0	14	32	56	48	100
1	7	2	2	0	121	81	142	86	58	161	22.38	55	161	21.22	60	161	23.15	1	0	0	0	0	0	1		1		0	0	1	1	0	0	0	1	0	1	566		0	14	24	28	58	47
1	7	2	2	0	101	64	106	67	73	163	27.48	66	154	27.83	78	161	30.09	1	0	0	0	0	0	1		1		0	0	1	0	0	0	0	1	0	1	718	32	0	14	42	38	44	48
1	7	2	2	0	119	78	122	87	64	163	24.09	54	163	20.32	57	163	21.45	1	0	0	0	0	0	1		1		1	0	1	0	0	0	0	1	0	1	371	20	0	12		20		51
1	7	2	1	0	109	61	130	65	45	160	17.58	55	160	21.48	55	160	21.48	0	0	0	0	1	0	1		1		1	0	1	0	0	0	0	1	0	1	652	20	0	14	36	38	47	45
1	7	2	1	0	127	85	120	60	50	152	21.64		152	NA	48	152	20.78	0	0	0	1	0	0	1		1		0	0	1	1	0	0	0	1	0	1		236	0	12
1	7	2	1	0	104	64	112	67	52	167	18.65	52	167	18.65	58	167	20.8	0	0	0	0	1	0	1		1		1	0	1	0	0	0	0	1	0	1	454	15	0	13	31	29	51	41
1	7	2	2	0	125	87	122	79	49	159	19.38	49	159	19.38	51	160	19.92	1	0	0	0	0	0	1		1		0	1	1	0	0	0	0	1	0	1	761	0	0	13		28
1	7	2	2	0	111	64	115	60	53	162	20.2	51	162	19.43	56	164	20.82	0	0	0	1	0	0	1		1		0	0	1	1	0	0	0	1	0	1	389	20	0	12				47
1	7	2	3	1	140	95	109	71	69	162	26.29	74	162	28.2	70	163	26.35	0	0	0	1	0	0	1		1		1	0	1	0	0	0	0	1	0	1	404	0	0	13		32		39
1	7	2	2	0	110	63	127	61	48	159	18.99	48	159	18.99	56	165	20.57	1	0	0	0	0	0	1		1		0	0	1	0	0	0	0	1	0	1	442		1	6		12		89
1	7	1	2	0	127	79	115	68	70	180	21.6	70	180	21.6	63	177	20.11	0	0	0	1	0	0	1		2		0	0	1	0	0	0	0	1	0	1	353	0	0	14	48	23	83	74
1	7	2	3	0	100	58	97	55	47	169	16.46	58	169	20.31	55	169	19.26	0	0	0	0	1	0	1		1		0	0	1	0	0	0	0	1	0	1	700	232	0	13	38	26	52	42
1	7	2	4	0	129	95	160	102	45	148	20.54	55	148	25.11	52	148	23.74	0	0	0	1	0	0	1		2		0	0	1	0	0	0	0	1	0	1	282	69	0	12
1	7	1	1	0	138	76	119	78	68	177	21.71	70	177	22.34	72	180	22.22	0	0	0	1	0	0	1		1		0	0	1	0	0	0	0	1	0	1	634		0	13		34
1	7	2	1	0	118	76	114	71	52	161	20.06	56	161	21.6	54	166	19.6	0	0	0	1	0	0	1		1		0	0	0	0	1	0	0	1	0	1		20	0	14	19		42
1	7	2	3	0	114	70	126	70	46	162	17.53	46	162	17.53	50	170	17.3	0	0	0	1	0	0	1		1		1	0	1	0	0	0	0	1	0	1	297		0	12				48
1	7	2	3	0	120	82	126	66	85	175	27.76	81	175	26.45	80	166	29.03	0	0	0	1	0	0	1		1		0	0	0	1	0	0	0	1	0	1	672	20	0	12	28	32	36	45
1	7	2	2	0	121	81	104	63	51	154	21.5	54	154	22.77	56	159	22.15	0	0	0	1	0	0	1		1		1	0	0	1	0	0	0	1	0	1	328		1	10		10		33
2	7	2	5	0	128	55	120	78	38	168	13.46	40	164	14.87	40	162	15.24	0	0	0	1	0	0	1		1		0	0	1	1	0	0	0	1	0	5	617	0	0	11	6
2	7	2	1	0	110	68	94	58	50	165	18.37	42	165	15.43	43	165	15.79	0	0	0	1	0	0	1		1		0	1	0	0	0	0	0	1	0	1	456	20	0	11		31		72
2	7	2	1	0	128	74	123	69	59	154	24.88	56	157	22.72	51	150	22.67	0	0	0	1	0	0	1		1		0	1	1	0	0	0	0	1	0	1	909		1	10		22		49
2	7	2	2	0	127	84	127	80	75	158	30.04	73	158	29.24	72	158	28.84	1	0	0	0	0	0	1		1		0	0	1	0	0	0	0	1	0	1		20	0	11	16		50
2	7	1	1	0	125	86	126	66	65	169	22.76	69	169	24.16	66	169	23.11	0	0	0	1	0	0	1		1		0	0	1	0	0	0	0	1	0	1		0	0	14	12		103
1	7	1	1				102	61	56	171	19.15	60	171	20.52	62	171	21.2	0	0	0	0	1	0	1		1		1	0	1	0	0	0	0	1	0	1	430		0	14	40	32	91
1	7	1	2	0	90	70	120	80	68	175	22.2	65	175	21.22	66	175	21.55	1	0	0	0	0	0	1		2		1	0	1	0	0	0	0	1	0	1	513	0	0	15	28	22	80	92
2	7	2	2	0	100	65	107	72	40	160	15.63	38	160	14.84	43	160	16.8	1	0	0	0	0	0	1		1		1	0	1	0	0	0	0	1	0	1	747	0	0	11
2	7	2	2	0	100	70	110	62	66	165	24.24	60	165	22.04	51	165	18.73	1	0	0	0	0	0	1		1		1	1	1	0	0	0	0	1	0	2	409	127	1	8
2	7	2	5	0	124	84	136	96	60	157	24.34	55	157	22.31	59	157	23.94	0	0	0	1	0	0	1		1		0	0	0	0	1	0	0	1	0	1			0	15
1	7	2	2	0	99	70	112	74	53	163	19.95	48	163	18.07	45	163	16.94	0	0	0	1	0	0	1		1		0	0	1	0	0	0	0	1	0	1	631	82	0	12	52	19	47	45
1	8	2	6	0	121	68	149	85	54	157	21.91	51	157	20.69	60	160	23.44	0	0	0	0	0	1	1		2		1	0	0	0	0	0	0	1	0	1	326	20	0	11
1	8	1	2	0	102	59	118	71	60	164	22.31	57	164	21.19	61	164	22.68	1	0	0	0	0	0	1		1		0	0	1	0	0	0	1	0	0	1		0	0	15
1	8	2	6	0	125	76	88	55	44	131	25.64	46	131	26.8	46	131	26.8	0	0	0	1	0	0	1		1		1	0	1	0	0	0	1	0	0	1	996		1	9			53	24
1	8	2	2	1	174	75	138	87	49	163	18.44	92	163	34.63	47	158	18.83	1	0	0	0	0	0	1		2		1	0	1	0	0	0	0	1	0	1	417		0	13			44
1	8	2	2	0	138	79	107	69	60	171	20.52	61	171	20.86	47	170	16.26	1	0	0	0	0	0	1		2		1	0	1	0	0	0	0	1	0	1	754		1	10				41
1	8	2	4	0	104	72	118	79	62	160	24.22	67	160	26.17	65	161	25.08	1	0	0	0	0	0	1		1		0	0	1	0	0	0	0	1	0	1			0	15
1	8	2	1	0	123	78	110	70	58	164	21.56	54	164	20.08	50	143	24.45	0	0	0	1	0	0	1		1		1	0	1	0	0	0	0	1	0	1	212		0	17		10
1	8	2	2	1	145	77	124	82	65		0.65	70		0.7	83		0.83	1	0	0	0	0	0	1		1		1	0	1	0	0	0	0	1	0	1	542		0	13			71
1	8	1	6	0	105	76	101	60	60	163	22.58	63	163	23.71	62	166	22.5	0	0	0	1	0	0	1		1		1	0	1	0	0	0	0	1	0	1	1316		0	14			88
1	8	2	2	1	156	74	152	85	55	170	19.03	51	170	17.65	53	170	18.34	1	0	0	0	0	0	1		2		1	1	0	0	0	0	0	1	0	1	209		0	13				42
1	8	1	2	0	106	60	130	84	57	172	19.27	59	172	19.94	56	173	18.71	1	0	0	0	0	0	1		1		1	0	0	0	0	0	0	1	0	1	1038		0	13		45		60
1	8	2	6	0	119	81	132	73	60	158	24.03	54	158	21.63	56	158	22.43	0	0	0	0	0	1	1		1		1	0	1	0	0	0	1	0	0	5	420		0	13		32		101
1	8	1	6	0	102	60	103	63	65	180	20.06	63	180	19.44	67	180	20.68	0	0	0	0	0	1	1		2		1	0	0	0	0	0	0	1	0	1	870		0	13		35		80
1	8	1	6	0	122	78	101	56	72	177	22.98	74	162	28.2	54	162	20.58	0	0	0	1	0	0	1		1		1	0	1	0	0	0	0	1	0	1			1	10	40	9	88	70
1	8	1	6				206	147	81	181	24.72	82	181	25.03	85	176	27.44	0	0	0	0	0	1	1		2		1	0	0	0	0	0	0	1	0	1	568		0	14				136
1	8	1	2	0	83	52	100	68	55	167	19.72	55	168	19.49	58	168	20.55	1	0	0	0	0	0	1		1		1	0	1	0	0	0	0	1	0	1	522		0	13		39		95
1	8	2	4	0	93	63	122	76	44	160	17.19	53	160	20.7	55	160	21.48	0	0	0	0	0	1	1		1		1	0	1	0	0	0	0	1	0	1	336	82	0	11		30		38
1	8	1	3	0	121	58	145	92	69	169	24.16	60	170	20.76	64	170	22.15	0	0	0	0	0	1	1		1		1	0	1	0	0	0	0	1	0	1	636		0	15		23
1	8	2	2	0	105	73	113	62	55	163	20.7	57	163	21.45	52	158	20.83	1	0	0	0	0	0	1		2		1	0	1	0	0	0	0	1	0	1			1	8			53
1	8	1	6	0	126	82	123	86	75	186	21.68	71	186	20.52	73	183	21.8	0	0	0	0	0	1	1		1		0	0	1	0	0	0	0	1	0	1			0	13
1	8	2	2	0	114	71	118	67	65	165	23.88	66	165	24.24	80	165	29.38	1	0	0	0	0	0	1		2		1	0	1	0	0	0	0	1	0	1	427		0	12		16
1	8	2	2	0	124	92	112	75	102	163	38.39	88	168	31.18	85	168	30.12	1	0	0	0	0	0	1		1		1	0	1	0	0	0	0	1	0	1			0	14			62	61
1	8	2	2	0	101	62	114	69	74	164	27.51	63	164	23.42	70	165	25.71	1	0	0	0	0	0	1		2		1	0	1	0	0	0	0	1	0	1	847		1	8			106
1	8	2	2	0	117	60	91	61	60	155	24.97	48	155	19.98	51	155	21.23	1	0	0	0	0	0	1		2		1	0	1	0	0	0	0	1	0	1	598		0	15			15
1	8	1	2	0	115	73	102	60	63	173	21.05	60	173	20.05	61	173	20.38	1	0	0	0	0	0	1		2		1	0	1	0	0	0	0	1	0	1	863		0	13		27		68
1	8	1	2	0	111	66	132	70	65	174	21.47	60	174	19.82	64	174	21.14	1	0	0	0	0	0	1		2		1	0	1	0	0	0	0	1	0	1	189		0	14		25
1	8	2	3	0	122	76	121	83	62	145	29.49	54	145	25.68	53	145	25.21	0	0	0	1	0	0	1		2		1	0	1	0	0	0	0	1	0	1	693	20	0	15
1	8	2	2	0	103	74	112	71	45	261	6.6	42	261	6	46	261	7	1	0	0	0	0	0	1		1		1	0	1	0	0	0	0	1	0	1	1089		1	10				42
1	8	2	2	0	104	60	133	78	64	161	24.69	54	161	20.83	58	161	22.38	1	0	0	0	0	0	1		2		1	0	1	0	0	0	0	1	0	1	264		0	12
1	8	1	2	0	111	79	127	82	63	177	20.11	63	177	20.11	56	177	17.87	1	0	0	0	0	0	1		2		1	0	1	0	0	0	0	1	0	1	853		0	14		27
1	8	2	3	0	125	89	115	73	57	167	20.44	63	167	22.59	55	165	20.2	0	0	0	0	0	1	1		2		1	0	1	0	0	0	0	1	0	1		0	0	14				64
1	8	2	1	0	130	92	112	82	60	169	21.01	63	169	22.06	59	157	23.94	0	0	0	1	0	0	1		1		1	0	1	0	0	0	0	1	0	1	733		0	13
1	8	2	2	0	120	81	132	89	57	161	21.99	56	161	21.6	55	160	21.48	1	0	0	0	0	0	1		2		0	0	0	0	1	0	0	1	0	1	872	0	1	9
1	8	1	2	0	105	76	113	79	57	162	21.72	54	163	20.32	57	162	21.72	1	0	0	0	0	0	1		3		1	0	1	0	0	0	1	0	0	3			1	9
1	8	1	2	0	104	59	122	81	75	177	23.94	77	177	24.58	77	175	25.14	1	0	0	0	0	0	1		1		0	0	1	0	0	0	0	1	0	1	280		0	15			88
1	8	2	2	0	128	79	102	68	69	167	24.74	57	167	20.44	64	160	25	1	0	0	0	0	0	1		2		1	0	1	0	0	0	0	1	0	1	496	20	0	11				58
1	8	1	2	0	112	69	126	74	59	178	18.62	63	178	19.88	72	168	25.51	1	0	0	0	0	0	1		2		1	0	0	0	0	0	0	1	0	1	190		0	12
1	8	2	2	0	136	85	127	82	80	153	34.17	73	153	31.18	84	153	35.88	1	0	0	0	0	0	1		2		1	0	1	0	0	0	0	1	0	1	745		1	10				67
1	8	1	2	0	110	60	111	77	50.1	163	18.86	49.5	165	18.18	52.9	163	19.91	1	0	0	0	0	0	1		2		0	0	1	0	0	0	0	1	0	1	769		0	13.7
1	8	2	3	0	117	76	138	91	56.2	169	19.68	57.5	169	20.13	60	169	21.01	0	0	0	1	0	0	1		2		1	0	0	0	0	0	1	0	0	1	354		1	8.6		14.9
1	8	1	3	0	135	85	124	67	58	170	20.07	59	170	20.42	65	170	22.49	0	0	0	0	0	1	1		2		0	0	1	0	0	0	1	0	0	1		0	0	14			13
1	8	2	2	0	103	66	113	75	50.5	168	17.89	48.7	168	17.25	48	168	17.01	1	0	0	0	0	0	1		1		0	0	1	0	0	0	0	1	0	1	508		1	9.1		14.5		38.6
1	8	2	3	0	131	90	132	84	64	167	22.95	68	167	24.38	71	167	25.46	0	0	0	0	0	1	1		2		0	0	1	0	0	0	0	1	0	1	123	20	1	10				62
1	8	2	2	0	110	63	106	65	47.5	154	20.03	45.6	154	19.23	50	154	21.08	1	0	0	0	0	0	1		2		1	0	0	0	0	0	0	1	0	1	124		0	11.4		16.5
1	8	2	2	0	116	70	108	61	65	160	25.39	65	160	25.39	74	160	28.91	1	0	0	0	0	0	1		1		1	0	1	0	0	0	0	1	0	1	1318	20	0	14			88
1	8	1	1	0	100	75	114	74	48	167	17.21	50.7	167	18.18	49.6	167	17.78	0	0	0	1	0	0	1		1		1	0	0	0	0	0	0	1	0	1			0	15		134.1		70.9
1	8	1	2	0	92	54	136	73	54	154	22.77	52.8	157	21.42	52	157	21.1	1	0	0	0	0	0	1		2		1	0	0	0	0	0	0	1	0	1	834		0	11.7				78.8
1	8	2	2	0	139	87	133	76	71	156	29.17	60	156	24.65	61	156	25.07	1	0	0	0	0	0	1		1		1	0	0	0	0	0	0	1	0	1			0	14		12.9		98
1	8	1	3	0	100	60	124	64	60	189	16.8	65	189	18.2	65	175	21.22	0	0	0	0	1	0	1		2		1	0	0	0	0	0	0	1	0	1	294		0	15
1	8	2	2	0	106	45	108	56	76	159	30.06	55	159	21.76	54	159	21.36	1	0	0	0	0	0	1		2		1	0	1	0	0	0	0	1	0	1	952		1	10			58	56
1	8	2	6	0	118	59	110	67	55	166	19.96	55	166	19.96	57	166	20.69	0	0	0	0	0	1	1		2		1	0	1	0	0	0	0	1	0	1			0	12
1	8	2	2	0	110	60	128	78	78		0.78	72.2		0.72	71		0.71	1	0	0	0	0	0	1		2		1	0	0	0	0	0	0	1	0	1			1	9.1
1	8	2	2	0	113	73	109	73	37	163	13.93	46	158	18.43	48	163	18.07	1	0	0	0	0	0	1		1		1	0	1	0	0	0	0	1	0	5	368		0	13
1	8	1	2	0	98	61	108	64	46.8	167	16.78	49.7	167	17.82	50.5	167	18.11	1	0	0	0	0	0	1		2		1	0	0	0	0	0	0	1	0	1	495		0	13.1		27.9
1	8	2	2	0	107	58	128	76	52	166	18.87	57	166	20.69	59	166	21.41	1	0	0	0	0	0	1		2		0	0	1	0	0	0	0	1	0	1	821	0	0	14				53
1	8	2	3				121	67	62	158	24.84	62.7	158	25.12	65.5	158	26.24	1	0	0	0	0	0	1		2		1	0	0	0	0	0	0	1	0	1	647		1	9.7				52.8
1	8	1	2	0	105	65	130	94	60	159	23.73	60.5	159	23.93	64.1	159	25.36	1	0	0	0	0	0	1		1		1	0	0	0	0	0	1	0	0	1	1399		0	13.8			22.2	87.9
1	8	2	2	0	111	56	104	63	70	158	28.04	65	158	26.04	64	158	25.64	1	0	0	0	0	0	1		2		1	0	1	0	0	0	0	1	0	1	478	20	1	10				35
1	8	2	2	0	114	74	132	87				47	149	21.17	47	149	21.17	1	0	0	0	0	0	1		1		1	0	1	0	0	0	0	1	0	5	698		0	11		27		3
1	8	2	2	0	116	72	102	68	59	161	22.76	51	161	19.68	49	158	19.63	1	0	0	0	0	0	1		2		1	0	1	0	0	0	0	1	0	1	585		0	11				48
1	8	2	4	0	100	60	119	88	57	160	22.27	65	160	25.39	62	160	24.22	0	0	0	1	0	0	1		2		1	0	1	0	0	0	0	1	0	1			0	15			97
1	8	1	6	0	95	49	114	76	60.3	171	20.62		171	341.64	60	171	20.52	0	0	0	1	0	0	1		2		0	0	0	1	0	0	0	1	0	1	617		0	13
1	8	2	2	0	120	80	104	67	54.5	160	21.29	56	160	21.88	54	160	21.09	0	0	0	0	0	1	1		2		0	0	0	0	1	0	0	1	0	1	510		0	13
1	8	2	2	0	110	60	123	80	60	153	25.63	43	153	18.37	54	156	22.19	1	0	0	0	0	0	1		2		1	0	1	0	0	0	0	1	0	1	406		0	13	55		58
1	8	2	2	0	123	83	142	81		155		54.7	155	22.77	59.9	155	24.93	0	0	0	0	0	1	1		1		0	0	0	1	0	0	0	1	0	1	793		0	13.2				46
1	8	2	2	0	106	60	129	87	58	158	23.23	56	158	22.43	61.1	158	24.48	1	0	0	0	0	0	1		2		0	0	0	0	1	0	0	1	0	1			0	13.3				39.4
1	8	2	1	1	143	96	143	82	78	161	30.09	69	161	26.62	97	161	37.42	0	0	0	1	0	0	1		1		0	1	1	0	0	0	0	1	0	1	850		0	22		17		2
1	8	2	2	0	110	69	99	60	51	166	18.51	56	166	20.32	51.4	166	18.65	0	0	0	1	0	0	1		2		0	0	1	0	0	0	0	1	0	1			0	13.4
1	8	2	2	0	110	60	116	70	66.1	176	21.34	62	176	20.02	61.2	176	19.76	1	0	0	0	0	0	1		1		0	0	0	1	0	0	0	1	0	1			0	13.5
1	8	2	3	0	123	85	126	95	49	153	20.93	51	153	21.79	49	153	20.93	0	0	0	0	0	1	1		1		0	0	1	0	0	0	0	1	0	1	389		0	14
1	8	2	2	0	118	67	187	78	57	164	21.19	55	164	20.45	47	164	17.47	1	0	0	0	0	0	1		1		0	0	0	0	1	0	0	1	0	1	879		0	13
1	8	2	4	0	120	70	134	83	78	166	28.31	78	166	28.31	70	166	25.4	0	0	0	1	0	0	1		1		0	0	0	0	1	0	0	1	0	1	1043		0	11
1	8	1	6	0	117	66	118	83	63	173	21.05	71	173	23.72	76	173	25.39	0	0	0	0	0	1	1		2		1	0	1	0	0	0	0	1	0	1	817		0	14				110
1	8	2	2	0	112	82	120	75	48	161	18.52	50	161	19.29	55	161	21.22	1	0	0	0	0	0	1		2		0	0	1	0	0	0	0	1	0	1	355		0	15.7		38.5		59.9
1	8	2	2	0	103	69	99	90	79.4	161	30.63	85.5	161	32.98	89	161	34.34	0	0	0	1	0	0	1		1		0	0	0	0	1	1	0	0	0	2	420		1	10.8				51.1
1	8	2	6	0	106	76	124	75	50.9	151	22.32	50	151	21.93	57	151	25	0	0	0	1	0	0	1		2		0	0	1	0	0	0	0	1	0	1	452		0	12.3		26.6
1	8	1	2	0	131	80	117	66	65	175	21.22	65	175	21.22	60	175	19.59	1	0	0	0	0	0	1		1		0	0	1	0	0	0	0	1	0	2	292		0	15		42		6
1	8	1	2	0	134	79	121	80	80	176	25.83	76	176	24.54	75	176	24.21	1	0	0	0	0	0	1		2		0	0	1	0	0	0	0	1	0	1			0	12		20
1	8	2	2	0	129	74	117	81	46	159	18.2	47	159	18.59	55	160	21.48	1	0	0	0	0	0	1		2		0	0	1	0	0	0	0	1	0	1			0	13				39
1	8	1	6	0	129	67	128	71	70	180	21.6	71	180	21.91	70	180	21.6	0	0	0	0	0	1	1		2		0	0	0	0	1	0	0	1	0	1	302		0	14
1	8	2	3	0	110	48	99	61	54.4	158	21.79		158	400.18	60.1	158	24.07	0	0	0	0	0	1	1		2		1	0	0	0	1	0	0	1	0	1	964		1	8.1				40.5
1	8	1	1	0	107	47	133	52	58	169	20.31	64	170	22.15	61	170	21.11	0	0	0	0	0	1	1		2		0	0	1	0	0	0	0	1	0	1			0	13			83
1	8	1	2	0	131	84	119	76	63	177	20.11	61	172	20.62	60	172	20.28	1	0	0	0	0	0	1		1		0	0	0	0	1	0	0	1	0	1	410		0	13		14		41
1	8	1	2	0	121	71	107	56	69	170	23.88	63	176	20.34	60	176	19.37	1	0	0	0	0	0	1		1		0	0	1	0	0	0	0	1	0	1	74		0	12		11	130	80
1	8	1	2	1	140	65	124	90	64	165	23.51	60	165	22.04	55	165	20.2	1	0	0	0	0	0	1		2		0	0	0	0	1	0	0	1	0	1	223		0	11				60
1	8	1	1	0	130	87	111	77	71	175	23.18	69	171	23.6	71	175	23.18	0	0	0	0	0	1	1		2		0	0	1	0	0	0	0	1	0	1	153		0	11
1	8	1	1	0	124	70	127	63						10.01	80		0.8	0	0	0	0	0	1	1		2		0	0	1	0	0	0	0	1	0	4	159		0	11.2		14.9	70.7	3.25
1	8	2	2	0	130	81	153	107	80.1	155	33.34	50.6	155	21.06	57	155	23.73	0	0	0	0	0	1	1		1		0	0	1	0	0	0	0	1	0	1	424		0	13.1			68.5	51.2
1	8	1	6	0	112	68	143	85	71	174	23.45	64	174	21.14	60.5	174	19.98	0	0	0	0	0	1	1		1		0	0	1	0	0	0	0	1	0	1	126		0	13.5		46
2	8	2	4	1	159	79	168	73	73	160	28.52	72	159	28.48	73		0.73	0	0	0	0	1	0	1		2		0	0	1	0	0	0	0	0	1	1			0	13		30		115
2	8	2	6	0	110	71	126	63						10.01	72		0.72	0	0	0	0	0	1	1		1		1	0	1	0	0	0	1	0	0	1			1	7
2	8	1	2	0	122	79	112	75	55	172	18.59	60		0.6	60		0.6	0	0	0	0	0	1	1		1		1	0	1	0	0	0	0	0	1	1	366		0	13				44
2	8	1	2	0	96	64	99	76	63.1	171	21.58	64	171	21.89	56.7	171	19.39	1	0	0	0	0	0	1		2		0	0	1	0	0	0	0	1	0	1	96		0	12	28.2	53.9
2	8	2	2	0	124	80	114	67	71.7	156	29.46	71.2	156	29.26	72	156	29.59	1	0	0	0	0	0	1		2		0	0	1	0	0	0	0	1	0	1		0	0	13.2	15.9			88.7
1	8	2	2	0	86	65	131	83	44		0.44			10.01	51		0.51	1	0	0	0	0	0	1		1		0	0	0	0	1	0	0	1	0	1	580		1	10
1	8	2	4	1	147	79	123	62	51	165	18.73	50	165	18.37	55	165	20.2	0	0	0	1	0	0	1		2		0	0	1	0	0	0	0	1	0	1	138	0	1	10.1
1	8	2	5	0	102	68	125	65	62	155	25.81	65	155	27.06	58	155	24.14	0	0	0	0	0	1	1		2		0	0	1	0	0	0	0	1	0	1	374		1	8.3
2	8	2	3	0	108	63	113	66	56	164	20.82	60	164	22.31	61	164	22.68	0	0	0	1	0	0	1		2		0	0	1	0	0	0	0	1	0	1			0	13.4
2	8	2	2	0	93	57	104	63	66		0.66	62	163	23.34	67	163	25.22	0	0	0	0	1	0	1		1		1	0	1	0	0	0	0	1	0	1			1	8
2	8	1	2	0	88	58	152	87	50	179	15.61	58.5	179	18.26	51	179	15.92	1	0	0	0	0	0	1		2		1	0	0	0	0	0	1	0	0	1			0	11
2	1	1	2	0	112	75	131	84	55	165	20.2	50	165	18.37	50	131	29.14	0	0	0	0	1	0	1		1		1	0	1	0	0	0	0	1	0	1	549		0	14	9	29	15	109
1	10	2	4	0	112	74	112	76	62	161	23.92	57	161	21.99	69	161	26.62	0	0	0	1	0	0	1		1		1	0	1	1	0	0	0	1	0	1	904		0	14		14
1	10	2	2	0	113	68	120	77	55	173	18.38	61	173	20.38	58	173	19.38	1	0	0	0	0	0	1		1		0	0	1	1	0	0	0	1	0	1	546		0	12
1	10	2	2	1	143	81	144	81	50	167	17.93	55	167	19.72	60	167	21.51	1	0	0	0	0	0	1		1		1	0	1	1	0	0	0	1	0	1	598		0	13
1	10	2	1	0	105	82	100	60	77	168	27.28	83	168	29.41	85	168	30.12	0	0	0	0	1	0	1		1		1	0	1	0	0	0	0	1	0	1	515		0	14	24	80
1	10	1	3	0	99	59	140	94	57	180	17.59	71	180	21.91	58	180	17.9	0	0	0	1	0	0	1		2		1	0	1	1	0	0	1	0	0	1	170		0	13		32	90	60
1	10	2	4	0	121	77	116	82	46	162	17.53	52	162	19.81	46	162	17.53	0	0	0	1	0	0	1		1		0	0	0	1	0	0	0	1	0	1	616		0	13		37		98
1	10	2	1	0	100	61	120	78	61	162	23.24	60	162	22.86	67	162	25.53	0	0	0	0	1	0	1		1		1	0	1	0	0	0	0	1	0	1	233		0	12	20	22		95
1	10	2	2	0	118	80	115	85	68	160	26.56	57	160	22.27	68	160	26.56	1	0	0	0	0	0	1		1		1	0	1	1	0	0	0	1	0	1	576		0	13		20		65
1	10	1	2	0	110	81	113	73	55	165	20.2	55	165	20.2	52	165	19.1	0	0	0	1	0	0	2		1		1	0	1	0	0	0	0	1	0	1	499		0	14		9		15
1	10	1	1	0	96	60	95	63	54	172	18.25	61	172	20.62	44	172	14.87	0	0	0	0	1	0	1		1		1	0	1	0	0	0	1	0	0	1	565		0	13
1	10	2	2	0	106	94	107	69	51	169	17.86	50	169	17.51	51	169	17.86	0	0	0	1	0	0	1		1		1	0	1	0	0	0	0	1	0	1	585		1	6		10		50
1	10	2	3	0	97	70	130	89	37	140	18.88	40	140	20.41	43	140	21.94	0	0	0	1	0	0	1		1		0	0	1	0	0	0	0	1	0	1	303		1	10		55		52
1	10	1	2	0	79	53	124	92	58	176	18.72	56	176	18.08	57	176	18.4	0	0	0	1	0	0	1		1		1	0	1	0	0	0	0	1	0	1	679		0	14		24		95
1	10	2	2	0	117	74	110	78	54	156	22.19	62	156	25.48	60	156	24.65	1	0	0	0	0	0	1		1		0	0	1	1	0	0	0	1	0	1	407		0	15
1	10	2	6	0	113	71	124	79	54	149	24.32	53	149	23.87	57	149	25.67	0	0	0	1	0	0	1		1		1	0	1	1	0	0	0	1	0	1	404		1	8		21		79
1	10	1	2	1	163	104	143	124	84	164	31.23	84	164	31.23	95	164	35.32	1	0	0	0	0	0	1		2		1	0	1	1	0	0	0	1	0	1	661		0	15
1	10	2	2	0	138	98	175	97	88	165	32.32	85	165	31.22	94	165	34.53	1	0	0	0	0	0	1		2		1	0	1	1	0	0	0	1	0	1	857		0	12		25		66
1	10	1	2	0	132	85	131	77	61	170	21.11	52	170	17.99	60	170	20.76	1	0	0	0	0	0	1		2		1	0	1	0	0	0	0	1	0	1	1276		0	12		22	100	85
1	10	2	1	0	132	77	131	93	76	165	27.92	79	165	29.02	73	165	26.81	0	1	0	0	0	0	1		1		1	0	1	1	0	0	0	1	0	1	687		0	14	15	13		84
1	10	2	1	0	119	92	125	83	50	160	19.53	50	160	19.53	65	160	25.39	0	0	0	0	1	0	1		1		1	0	1	1	0	0	0	1	0	1	1117		0	14		32		89
1	10	1	2	0	112	67	120	70	55	179	17.17	60	179	18.73	81	179	25.28	1	0	0	0	0	0	1		2		1	0	1	1	0	0	0	1	0	1	481		0	15	33	44		105
1	10	2	2	0	87	52	101	92	46		0.46	45		0.45	49		0.49	1	0	0	0	0	0	1		1		1	0	1	0	0	0	0	1	0	1	234		1	9
1	10	2	6	0	127	76	125	68	58	152	25.1	56	152	24.24	56	152	24.24	0	0	0	1	0	0	1		1		1	0	1	0	0	0	0	1	0	1	614		0	14				55
1	10	2	6	1	146	104	140	101	69	160	26.95	72	160	28.13	65	160	25.39	0	0	0	1	0	0	1		1		0	1	1	1	0	0	0	1	0	1	959		0	15
1	10	2	4	0	133	67	124	77	85	168	30.12	82	168	29.05	81	168	28.7	0	0	0	0	1	0	3		1		0	0	0	0	1	0	0	1	0	1	466		0	13		13		110
1	10	2	3	0	103	74	120	80	59	160	23.05	62	160	24.22	64	160	25	0	0	0	0	1	0	1		1		1	0	1	0	0	0	0	1	0	1	341		0	11
1	10	1	6	0	129	73	132	75	62	178	19.57	62	178	19.57	55	178	17.36	0	0	0	0	1	0	1		2		1	0	1	1	0	0	0	1	0	1	830		0	12	37		87
1	10	2	2	1	147	109	114	76	47	147	21.75	54	147	24.99	52	147	24.06	1	0	0	0	0	0	1		2		1	0	1	0	0	0	0	1	0	2	427		0	11		11	85	87
1	10	1	2	0	105	59	94	60	52	163	19.57	45	163	16.94	52	163	19.57	1	0	0	0	0	0	1		1		1	0	1	0	0	0	0	1	0	1	600		0	13		29
1	10	2	4	1	143	89	182	82	65	164	24.17	71	164	26.4	79	164	29.37	0	1	0	0	0	0	1		4	19	1	0	1	0	0	0	0	1	0	1	100		1	10		16		102
1	10	2	2	0	117	74	101	65	54	170	18.69	59	170	20.42	56	170	19.38	0	0	0	0	1	0	1		1		1	0	1	0	0	0	0	1	0	1	692		0	13	18			12
1	10	2	4	0	125	88	157	101	71	171	24.28	75	171	25.65	77	171	26.33	0	0	0	1	0	0	1		1		1	1	1	0	0	0	0	1	0	1	943		0	12		19		65
1	10	2	1	0	109	77	136	84	51	150	22.67	54	150	24	80	150	35.56	0	0	0	1	0	0	1		1		1	0	1	0	0	0	0	1	0	1	1505		1	6		24		53
1	10	1	2	0	89	52	110	73	51	166	18.51	58	166	21.05	51	166	18.51	1	0	0	0	0	0	1		1		1	1	1	0	0	0	0	1	0	1	105		0	14		21		87
1	10	1	2	0	114	75	123	78	62		0.62			10.01	61		0.61	1	0	0	0	0	0	1		1		1	0	1	0	0	0	0	1	0	1	48		0	13		36
1	10	1	5	0	125	77	150	90	48		0.48	51		0.51	50		0.5	0	0	0	1	0	0	1		1		0	0	1	0	0	0	0	1	0	1	665		0	13
1	10	2	1	0	121	72	110	73	53	155	22.06	52	155	21.64	52	155	21.64	0	0	0	1	0	0	1		1		1	0	1	1	0	0	0	1	0	1	165		0	11
1	10	1	2	0	112	85	118	73	60	171	20.52	56	171	19.15	53	171	18.13	1	0	0	0	0	0	1		1		1	0	1	0	0	0	0	1	0	1	858		0	13		31	82	103
1	10	2	4	0	96	66	103	64	47	147	21.75	53	147	24.53	50	147	23.14	0	0	0	0	1	0	1		1		1	0	1	0	0	0	0	1	0	1	1136		0	12
1	10	1	3	0	99	67	93	69	50	181	15.26	62	181	18.92	57	181	17.4	0	0	0	1	0	0	1		1		1	1	1	0	0	0	0	1	0	1	18		0	17
1	10	1	5	0	112	76	108	60	48	164	17.85	49	164	18.22	43	164	15.99	0	0	0	1	0	0	1		1		1	1	1	0	0	0	0	1	0	1	1205		0	15		57		108
1	10	2	2	0	130	93	137	90	62	167	22.23	65	167	23.31	75	167	26.89	0	0	0	1	0	0	1		1		1	0	1	1	0	0	0	1	0	1	1140		0	12		61		66
1	10	1	2	0	102	66	121	80	59	167	21.16	55	167	19.72	65	167	23.31	1	0	0	0	0	0	1		1		1	0	1	1	0	0	0	1	0	1	290		0	15
1	10	2	2	0	111	79	145	93	55	166	19.96	66	166	23.95	76	166	27.58	1	0	0	0	0	0	1		1		0	0	1	0	0	0	0	1	0	1	638		0	12
1	10	1	2	0	107	63	130	79	47	176	15.17	60	176	19.37	55	176	17.76	1	0	0	0	0	0	1		1		1	0	1	0	0	0	0	1	0	1	394		0	16		71		72
1	10	2	3	0	126	83	121	81	78	163	29.36	77	163	28.98	74	163	27.85	0	0	0	1	0	0	1		1		1	0	1	0	0	0	0	1	0	1	855		0	14				7
1	10	1	2	0	106	73	112	64	46	164	17.1	47	164	17.47			10.01	0	0	0	0	0	1	1		1		1	0	1	1	0	0	0	1	0	1	274		0	13	80		51
1	10	2	3	0	127	108	116	86	45	155	18.73	34	155	14.15	48	155	19.98	0	0	0	1	0	0	1		1		0	1	1	0	0	0	0	1	0	1	666		1	8
1	10	2	4	1	147	94	149	100	45	164	16.73	48	164	17.85	46	164	17.1	0	0	0	0	0	1	1		1		1	0	1	0	0	0	0	1	0	1	734		1	7		11		54
1	10	2	2	0	119	75	125	78	58	155	24.14	59	155	24.56	58	155	24.14	0	0	0	0	1	0	1		1		1	0	1	0	0	0	0	1	0	1	1019		0	13		13		102
1	10	2	5	0	105	71	116	72	52	160	20.31	60	160	23.44	54	160	21.09	0	0	0	0	1	0	1		1		0	0	1	0	0	0	0	1	0	1	416		1	10			15	59
1	10	2	6	0	136	97	126	67	55	155	22.89	56	155	23.31	55	155	22.89	0	0	0	1	0	0	1		1		1	0	1	0	0	0	0	1	0	1	350		0	11
1	10	1	2	0	131	71	135	75	46	157	18.66	47	157	19.07	46	157	18.66	1	0	0	0	0	0	1		1		1	0	1	1	0	0	0	1	0	1	251		0	13		23
1	10	1	2	0	111	71	120	78	54	169	18.91	60	169	21.01	72	169	25.21	1	0	0	0	0	0	1		4	20	1	0	1	0	0	0	1	0	0	1	389		0	16		19		128
1	10	1	1	0	99	68	120	66	61	176	19.69	78	176	25.18	71	176	22.92	0	0	0	0	1	0	1		2		1	0	1	0	0	1	1	0	0	1	128		0	14		15		40
1	10	1	2	0	112	61	128	79	89	179	27.78	86	179	26.84	88	179	27.46	1	0	0	0	0	0	1		1		0	0	1	0	0	0	0	1	0	1	628		0	14		33		81
1	10	2	2	0	104	67	155	82	47	159	18.59	52	159	20.57	60	159	23.73	1	0	0	0	0	0	1		1		1	0	1	1	0	0	0	1	0	1	154	20	0	12				101
1	10	2	2	0	114	75	110	73	60	172	20.28	64	172	21.63	60	172	20.28	1	0	0	0	0	0	1		1		1	1	1	0	0	0	0	1	0	1	734		0	12		45		91
2	10	2	3	0	83	57	123	82	38	151	16.67	45	151	19.74	58	151	25.44	0	0	0	0	0	1	1		1		1	0	1	1	0	0	0	1	0	1	318		1	9	15	21	68	65
2	10	1	3	0	111	76	125	67	54	179	16.85	65	179	20.29	66	179	20.6	0	0	0	0	1	0	1		1		0	0	1	0	0	0	0	1	0	1	475		0	15				107
2	10	1	2	0	117	80	110	70	61	173	20.38	65	173	21.72	63	173	21.05	1	0	0	0	0	0	1		1		1	0	1	0	0	0	0	1	0	1	313		0	16
2	10	2	2	0	118	75	127	90	33	157	13.39	88	157	35.7	88	157	35.7	0	0	0	0	1	0	1		1		1	0	1	0	0	0	0	1	0	1	1297		0	11				42
2	10	1	2	0	122	84	135	70	59	167	21.16	57	167	20.44	62	167	22.23	1	0	0	0	0	0	1		1		1	0	1	0	0	0	0	1	0	1	611		0	12
2	10	2	2	0	99	68	119	76	45	158	18.03	45	158	18.03	47	158	18.83	0	0	0	1	0	0	1		1		1	0	1	0	0	0	0	1	0	1	735		1	10
2	10	1	2	0	133	92	110	69	68	178	21.46	69	178	21.78	65	178	20.52	1	0	0	0	0	0	1		1		1	0	1	0	0	0	0	1	0	1	496		0	12
1	10	1	3	0	90	65	124	77	51	171	17.44	59	171	20.18	61	171	20.86	0	1	0	0	0	0	1		1		1	0	1	0	0	0	0	1	0	1	601		0	15
1	10	2	3	0	112	69	109	68	49	157	19.88	49	157	19.88	45	157	18.26	0	0	0	0	1	0	1		2		0	0	1	0	0	0	1	0	0	1	714		1	9		17		71
2	10	2	1	0	98	62	107	66	50	149	22.52	43	149	19.37	50	149	22.52	0	0	0	0	1	0	1		1		1	0	0	0	0	0	0	1	0	1	1109		0	14.6				71.8
2	10	2	2	0	109	81	119	59	63	163	23.71	66	163	24.84	76	163	28.6	1	0	0	0	0	0	1		1		1	1	0	0	0	0	0	1	0	1	675	20	1	10.3
2	10	2	2	0	123	83	116	78	52	167	18.65	46	167	16.49	48	167	17.21	1	0	0	0	0	0	1		1		1	0	0	0	0	0	0	1	0	1	863		1	9.8
2	10	2	2	0	117	74	130	64	67	154	28.25	56	154	23.61	55	154	23.19	1	0	0	0	0	0	1		1		1	0	0	0	0	0	0	1	0	1	1114	0	1	10.3				89.4
2	10	2	1	0	114	69	98	64	55	155	22.89	47	155	19.56	50	155	20.81	0	0	0	0	0	1	1		1		1	0	0	0	0	0	0	1	0	1	1168		0	11.3
2	10	2	2	0	120	83	120	80	66	158	26.44	60	158	24.03	57	158	22.83	1	0	0	0	0	0	1		2		0	0	1	0	0	0	0	0	1	1	973		0	11
2	10	2	2	0	101	64	123	82	72	172	24.34	74	172	25.01	72	172	24.34	1	0	0	0	0	0	2		2		1	0	0	0	0	0	0	1	0	1	576	0	1	10.7
1	10	2	2	0	117	63	132	88	56	156	23.01	52	156	21.37	46	156	18.9	1	0	0	0	0	0	1		1		0	1	0	1	0	0	0	1	0	1			1	6
1	10	1	2	0	114	71	127	70	54	176	17.43	60	176	19.37	60	176	19.37	0	1	0	0	0	0	1		2		0	0	0	0	1	0	1	0	0	1	239	20	0	15.6
1	10	2	2	0	120	75	133	95	59	165	21.67	57	165	20.94	52	165	19.1	1	0	0	0	0	0	1		1		0	0	0	1	0	0	0	1	0	1	1071	38185	0	12
1	10	2	2	0	122	71	108	82	59	152	25.54	46	152	19.91	52	152	22.51	1	0	0	0	0	0	1		1		1	0	0	0	0	0	0	1	0	1		0	1	10
1	10	2	2	0	122	75	131	74	62	153	26.49	54	153	23.07	56	153	23.92	1	0	0	0	0	0	1		1		1	0	0	0	0	0	0	1	0	1	543	0	0	13
2	10	1	2	1	142	83	134	87	60	168	21.26	57	168	20.2	60	168	21.26	0	0	0	1	0	0	1		2		1	0	0	0	0	0	0	0	1	1	436	0	0	13.5
1	1	2	2	0	126	67	136	76	88	165	32.32	90	165	33.06	100	165	36.73	1	0	0	0	0	0	1		1		1	0	0	0	0	0	0	1	0	1	547		0	12.3	14	29.7	75.5	56.3
1	8	1	3	0	110	80			65	172	21.97	65	172	21.97	61.8	172	20.89	0	0	0	1	0	0	1		1		1	0	0	0	0	0	0	1	0	1	497		0	14				75.9
1	11	2	3	0	112	62	106	66	62	162	23.62			10.01	59	161	22.76	0	0	0	0	1	0	1		3		1	0	1	0	0	0	0	1	0	1	213		0	12
1	11	2	3	1	160	107	140	80	75	156	30.82	86	156	35.34	85	156	34.93	0	0	0	0	1	0	1		1		1	0	1	0	0	0	0	1	0	1	427		0	12		35		65
1	11	2	4	0	127	77	141	86	46	153	19.65	43	153	18.37	44	153	18.8	0	0	0	0	1	0	1		1		0	0	0	0	1	0	0	1	0	1	466		0	12
1	11	1	2	0	120	66	120	80	51	160	19.92	67	179	20.91	65	178	20.52	1	0	0	0	0	0	1		1		0	0	1	0	0	0	0	1	0	1	715		0	15		62	50	101
1	11	2	2	0	128	82	135	68	50	158	20.03	50	158	20.03	48	157	19.47	1	0	0	0	0	0	1		1		0	0	1	1	0	0	1	0	0	1			0	11			48
1	11	2	4	0	120	90	120	80	54	158	21.63	61	158	24.44	60	158	24.03	0	0	0	0	1	0	1		1		1	0	1	0	0	0	0	1	0	1	491		1	7				60
1	11	2	3	0	100	70	120	80	40	154	16.87	35	154	14.76	44	151	19.3	0	0	0	0	1	0	1		1		1	0	1	0	0	0	1	0	0	1	527		0	11		121		64
1	11	1	2	0	105	65	120	82	47	171	16.07	55	172	18.59	56	172	18.93	1	0	0	0	0	0	1		1		0	0	1	1	0	0	0	1	0	1	169		0	12	22	16	98	79
1	11	1	2	0	110	70	106	88	64	172	21.63	73	172	24.68	78	172	26.37	1	0	0	0	0	0	1		1		0	0	1	0	0	0	0	1	0	1	205	20	0	11		103		103
1	11	1	2	0	120	80	110	76	56	172	18.93	59	172	19.94	59	172	19.94	1	0	0	0	0	0	1		1		1	0	1	0	0	0	0	1	0	1	603		0	13		38
1	11	1	2	0	120	70	120	82	57		0.57			10.01	57	170	19.72	1	0	0	0	0	0	1		1		1	0	1	0	0	0	0	1	0	1	410		0	11
1	11	2	4	1	166	91	152	106	61	164	22.68	70	164	26.03	81	165	29.75	0	0	0	0	1	0	1		1		0	0	1	0	0	0	0	1	0	1	166		0	11				126
1	11	1	1	0	100	70	120	80	67	174	22.13	68	170	23.53	80	177	25.54	0	0	0	1	0	0	1		3		0	0	1	0	0	0	0	1	0	1	179	2600	0	13				86
1	11	2	1	0	110	70	126	68	86	160	33.59	75	160	29.3	80	157	32.46	0	0	0	0	0	1	1		2		0	0	1	0	0	0	0	1	0	1	766	20	0	11
1	11	1	2	0	131	79	133	80	80	177	25.54	73	177	23.3	82	177	26.17	1	0	0	0	0	0	1		1		1	0	1	0	0	0	0	1	0	1	278		0	14
2	11	2	2	0	110	70	130	70	56	162	21.34	54	162	20.58	69	162	26.29	1	0	0	0	0	0	1		1		0	0	1	0	0	0	0	1	0	1	388		0	14
1	11	1	3	0	110	70	150	90	70	175	22.86	70	170	24.22	74	168	26.22	0	0	0	0	1	0	1		1		1	0	1	0	0	0	0	0	1	1	927		0	18		56		75
1	11	1	2	0	120	70	120	78	68	179	21.22	77	179	24.03	72	179	22.47	1	0	0	0	0	0	1		1		0	0	0	0	1	0	0	1	0	1	224		0	12
1	11	1	2	0	120	70	100	70	50	168	17.72	55	168	19.49	55	168	19.49	1	0	0	0	0	0	1		1		0	0	1	0	0	0	0	1	0	1	499		0	13
1	11	2	3	0	105	77	114	84	68	160	26.56	78	160	30.47	85	160	33.2	0	0	0	0	1	0	1		1		0	0	1	0	0	0	0	1	0	1	624		0	13				70
1	11	2	2	0	100	70	100	60	63	168	22.32	63	168	22.32	64	168	22.68	1	0	0	0	0	0	1		1		0	0	1	0	0	0	0	1	0	1	469		0	13		20		60
1	11	2	4	0	120	76	107	65	40	162	15.24	45	163	16.94	44	162	16.77	0	0	0	1	0	0	1		1		1	0	1	0	0	0	0	1	0	1	138	110	1	8		20		55
2	11	2	2	1	140	84	109	76	52	163	19.57	50	163	18.82	53	163	19.95	0	0	0	1	0	0	1		1		0	0	1	0	0	0	0	1	0	1	306	0	0	12.7				74.7
1	1	1	2	0	100	60	138	81	75.5	180	23.3	98.8	180	30.49	98	180	30.25	1	0	0	0	0	0	1		2		1	0	0	0	0	1	0	0	0	1	676		0	14.1		24.2	91.06	71
1	1	2	4	1	150	88	127	77	78	170	26.99	80	170	27.68	82	170	28.37	0	0	0	0	1	0	1		1		0	1	0	0	0	0	0	1	0	1	778	20	0	12.5	41.6	34.8	84.14	80.64
2	1	1	2	0	110	40	120	73	50	155	20.81	58	155	24.14	54	155	22.48	1	0	0	0	0	0	2		2		0	0	1	0	0	0	0	1	0	1	104	0	0	13	53.9	46.5		98.9
2	1	2	6	1	192	114	154	101	44.2	156	18.16	41.9	156	17.22	41.9	156	17.22	0	0	0	0	1	0	1		2		0	0	1	0	0	0	0	1	0	1	243	33	1	9.1	18.3	37.6	100
2	1	1	2	0	100	68	127	76	63	180	19.44	64	180	19.75	62	180	19.14	1	0	0	0	0	0	1		1		1	0	0	0	0	0	0	1	0	1	230	0	0	12	24.3	24	71	95
1	1	2	2	0	96	61	105	68	45	148	20.54	43	148	19.63	48	148	21.91	1	0	0	0	0	0	1		1		1	0	0	0	0	0	0	1	0	1	1837	20	1	10	34	33	108	60
1	1	2	2	0	100	71	74	67	58	165	21.3	54	165	19.83	67	165	24.61	0	0	0	0	1	0	1		1		1	0	1	0	0	0	0	1	0	1	987		0	12				47
1	1	2	2	0	102	78	105	91	65	175	21.22	60	175	19.59	59	175	19.27	1	0	0	0	0	0	1		1		1	0	1	0	0	0	0	1	0	1	680		0	12		27		72
1	1	1	1	0	130	84	126	80	48	165	17.63	49	165	18	52	165	19.1	0	1	0	0	0	0	1		1		1	0	1	0	0	0	0	1	0	1	438		0	14		37		82
2	1	2	2	0	114	76	119	74	68	160	26.56	62	160	24.22	62	160	24.22	1	0	0	0	0	0	1		2		1	0	1	0	0	0	0	1	0	1	933	20	0	14		28
2	1	2	2	0	101	37	107	63	50	161	19.29	50	161	19.29	50	161	19.29	0	0	0	0	1	0	1		1		1	0	1	0	0	0	0	1	0	1	768		0	13	24	19	73	65
1	1	2	2	0	116	69	102	74	55	160	21.48	56	160	21.88	53	160	20.7	0	0	0	0	1	0	1		2		1	0	1	0	0	0	0	1	0	1	792		0	12		37
2	1	1	2	0	139	86	130	68	49	170	16.96			10.01	66	170	22.84	1	0	0	0	0	0	1		1		0	0	0	0	1	0	0	1	0	1	336	329	0	15		51
2	1	2	2	0	112	74	105	78	50	150	22.22	51	150	22.67	55	150	24.44	1	0	0	0	0	0	1		1		1	0	1	0	0	0	1	0	0	1	865		0	16		29
1	1	2	1	0	108	78	100	62	42	155	17.48	40	155	16.65	45	155	18.73	0	0	0	1	0	0	1		2		1	0	1	0	0	0	0	1	0	1	643		0	11		16	54	72
2	1	1	2	0	137	78	114	91	58	171	19.84	62	171	21.2	60	171	20.52	1	0	0	0	0	0	1		1		1	0	1	0	0	0	0	1	0	1	881		0	12		14		71
2	1	1	3	0	110	82	107	65	51	168	18.07	65	168	23.03	54	168	19.13	0	0	0	0	1	0	1		2		1	0	1	0	0	0	0	1	0	1	639		0	13
1	1	1	2	0	110	56	120	72	70	180	21.6	70	180	21.6	70	180	21.6	1	0	0	0	0	0	1		1		0	0	1	0	0	0	0	1	0	1	980		0	13		39		107
2	1	2	2	0	120	60	110	78	56	157	22.72	59	157	23.94			10.01	1	0	0	0	0	0	1		1		0	0	1	0	0	0	0	1	0	1			1	10		35		61
1	1	2	4	0	106	69	118	79	71	168	25.16	67	168	23.74	65.6	168	23.24	0	1	0	0	0	0	1		1		0	1	0	0	0	0	0	1	0	1	639	0	1	9.7	25.2	20	58	56.91
1	1	2	4	0	100	60	126	78	76	164	28.26	76	164	28.26	75	164	27.89	0	0	0	0	1	0	1		1		1	0	0	0	0	0	0	1	0	1	626	414	0	11.4	29.2	22.9	83.28	76.72
1	1	1	2	0	98	85	124	68	55.6	166	20.18	61	166	22.14	59	166	21.41	0	0	0	0	1	0	1		1		0	0	1	0	0	0	0	1	0	1	621		0	18.1		37.6
2	1	1	2	1	143	89	123	88	80	180	24.69	70	180	21.6	75	180	23.15	1	0	0	0	0	0	1		1		1	0	1	0	0	0	0	1	0	1	206	230	0	14	24	25		69
1	5	2	1	0	100	60	103	59	53	158	21.23			10.01	53	158	21.23	1	0	0	0	0	0	1		1		1	0	1	0	0	0	0	1	0	1	568	231	0	12		12		76
2	5	1	2	0	115	75	117	76	54	175	17.63	63	176	20.34	68	174	22.46	1	0	0	0	0	0	1		2		0	0	1	1	0	0	0	1	0	1	219	20	0	14		40		95
1	5	1	2	0	103	66	122	73	61.3	171	20.96	69	171	23.6	69	170	23.88	1	0	0	0	0	0	1		1		0	0	0	0	1	0	0	1	0	5	178	2807062	1	6.1	18	38.7	93	105.4
1	5	1	2	0	100	60	87	63	59	178	18.62	61	178	19.25	62	178	19.57	1	0	0	0	0	0	1		2		0	0	0	0	1	0	0	1	0	1	558	20	0	14.4		18.3		97.1
1	5	2	4	1	160	80	191	95	65	163	24.46	62	163	23.34	66	163	24.84	0	0	0	0	0	1	2		2		0	0	1	0	0	0	0	1	0	1	257	0	0	14.7		24		123
2	5	2	3	0	135	76	162	93	75	155	31.22	72	150	32	68	153	29.05	1	0	0	0	0	0	1		2		0	0	0	0	1	0	0	1	0	1	662	184	0	12.7		18.5	97.3	119.6
1	5	1	1	0	100	60	105	59	50.5	161	19.48	50.6	161	19.52	53	163	19.95	0	0	0	1	0	0	3		3		0	0	1	0	0	0	0	1	0	1	407	20	0	13.3		11.2	116	106.4
2	1	1	3	0	95	59	122	81	50	167	17.93	49	167	17.57	55	167	19.72	0	0	0	0	1	0	2		2		1	1	0	0	0	0	0	1	0	1	232	53	1	8.1	20.7	45.8	44.6	94.1
2	1	1	6	0	106	66	114	64	64	175	20.9	66	175	21.55	58	175	18.94	0	0	0	1	0	0	2		2		1	0	0	0	0	0	0	1	0	1			0	12.2	44.3	20	52
2	1	2	2	0	104	66	124	74	75	159	29.67			10.01	75	159	29.67	0	0	0	0	0	1	1		1		1	0	0	0	0	0	0	1	0	1	736		1	8	22	3		11
2	12	2	6	0	121	77	112	60	60	167	21.51	55	167	19.72	55	167	19.72	0	0	0	1	0	0	1		2		0	0	1	0	0	0	0	1	0	5	293	0	0	15	17.1	35.1	96.09
2	1	1	2	0	130	85	123	95	75	183	22.4	64	183	19.11	64	183	19.11	1	0	0	0	0	0	1		1		1	0	1	0	0	0	0	1	0	1	287		0	12		19
1	3	2	2	0	130	87	122	84	46	154	19.4	50	154	21.08	56	154	23.61	0	0	0	1	0	0	1		1		1	0	1	0	0	0	0	1	0	1	855		0	11		21	71	76
1	3	2	2	0	115	74	114	76	47	155	19.56	42	153	17.94	50	155	20.81	0	0	0	1	0	0	1		1		1	0	1	0	0	0	0	1	0	1	262		1	10	10	32	32	44
2	3	2	1	0	116	96	140	98	79	169	27.66	84	169	29.41	98	167	35.14	0	0	0	1	0	0	1		1		1	0	1	0	0	0	0	1	0	1	334		0	12	21	17	85	52
2	3	2	4	0	92	56	114	71	54	161	20.83	60	161	23.15	73	161	28.16	0	0	0	1	0	0	1		1		0	0	1	1	0	0	0	1	0	1	676	279	1	10	143		83	29
2	3	2	2	0	76	66	100	67	43	160	16.8	43	160	16.8	47	160	18.36	1	0	0	0	0	0	1		1		0	0	1	0	0	0	0	1	0	1	295	60	1	10	15		84	70
2	3	1	1	0	136	87	110	70	57	176	18.4	54	176	17.43	52	176	16.79	0	0	0	1	0	0	1		1		0	0	1	1	0	0	0	1	0	1	209	0	0	14	30	23	97	65
1	3	1	2				130	87	71	176	22.92	74	176	23.89	82	176	26.47	1	0	0	0	0	0	1		2		1	0	1	0	0	0	0	1	0	1	391	20	0	15	12	23	104	103
1	3	2	2	0	116	73	107	66	77	160	30.08	79	160	30.86	89	160	34.77	1	0	0	0	0	0	1		1		1	0	1	0	0	0	0	1	0	1	898	79	0	13	24	23	63	45
1	3	1	2	0	119	79	119	67	54	173	18.04	50	173	16.71	58	177	18.51	0	0	0	1	0	0	1		1		1	0	1	0	0	0	0	1	0	1	468	29	0	14	14	11	67	50
1	3	2	2	0	115	71	104	74	45	162	17.15	61	162	23.24	48	162	18.29	1	0	0	0	0	0	1		1		0	0	1	1	0	0	0	1	0	5	710		0	12		26		40
1	3	1	2	0	124	82	117	116	79	181	24.11	85	181	25.95	83	181	25.34	1	0	0	0	0	0	1		1		1	0	1	0	0	0	0	1	0	1	577	0	0	11	26	40	82	81
1	3	2	2	0	103	71	100	67	54	165	19.83	65	165	23.88	57	165	20.94	1	0	0	0	0	0	1		1		1	0	0	0	0	0	0	1	0	1	823		0	12		31		62
1	3	2	2	0	100	80			64	162	24.39	52	162	19.81	62	162	23.62	1	0	0	0	0	0	1		1		1	0	1	0	0	0	0	1	0	1	623		0	12			98	70
1	3	1	2	0	138	94	143	97	60	160	23.44	56	166	20.32	60	160	23.44	1	0	0	0	0	0	1		1		1	0	0	0	0	0	0	1	0	1	269	0	0	17	53	16	97	86
1	3	1	3	0	116	101	123	78	64	167	22.95	66	167	23.67	61	175	19.92	0	0	0	1	0	0	1		1		1	0	1	0	0	0	0	1	0	1	661	220	0	16		50		63
1	3	2	2	0	121	84	117	82	46	160	17.97	50	160	19.53	45	160	17.58	1	0	0	0	0	0	1		1		1	0	0	0	0	0	0	1	0	1	642	20	0	13	14	16	50	41
1	3	2	3	0	120	74	156	63	45	156	18.49	53	166	19.23	57	166	20.69	0	0	0	1	0	0	1		1		0	1	1	0	0	0	0	1	0	1	349	20	0	15		26	33	59
1	3	2	3	1	147	82	139	79	70	168	24.8	70	168	24.8	69	168	24.45	0	0	0	1	0	0	1		1		0	0	1	1	0	0	0	1	0	1	534	1385	0	14	33	22	59	46
1	3	2	2	0	114	67	135	74	59	163	22.21	72	163	27.1	75	163	28.23	1	0	0	0	0	0	1		1		0	0	1	0	0	0	0	1	0	1		20	0	12	25	21	42	65
1	3	2	2	0	127	84	152	90	52	166	18.87	60	166	21.77	55	164	20.45	1	0	0	0	0	0	1		1		1	0	1	0	0	0	0	1	0	1	561	20	0	11		25	98	65
2	3	2	3	1	151	96	140	93	54	158	21.63	54	158	21.63	46	158	18.43	0	0	0	1	0	0	1		1		0	0	1	1	0	0	0	1	0	1	478	62	0	13	34		61	56
2	3	2	3	1	156	88	125	72	61	165	22.41	67	165	24.61	61	165	22.41	0	0	0	1	0	0	1		2		0	0	1	1	0	0	0	1	0	1	379	1030	0	13	11	17	69	81
1	3	1	2	0	135	86	127	70	75	178	23.67	82	178	25.88	86	178	27.14	1	0	0	0	0	0	1		2		1	0	1	1	0	0	0	1	0	1	469	5	1	10		25	98	108
1	3	2	2	0	114	59	126	80	63	171	21.55	65	171	22.23	67	171	22.91	1	0	0	0	0	0	1		1		0	0	1	1	0	0	0	1	0	1	369		0	15			92	84
2	3	2	4	1	140	79	146	84	66	181	20.15	70	181	21.37	73	181	22.28	0	0	0	1	0	0	1		1		1	1	0	0	0	0	0	1	0	1	278	20	0	16	18	25	80	72
1	3	2	2	0	131	71	109	72	49	161	18.9	54	161	20.83	56	161	21.6	0	0	0	1	0	0	1		3		1	0	0	0	0	0	0	1	0	1	802	20	0	14		17	98	68
1	3	2	2	0	120	81	122	65	42	164	15.62	78	164	29	50	164	18.59	1	0	0	0	0	0	1		1		1	0	0	0	0	0	0	1	0	5	358	14	0	13			80	39
1	3	1	6	0	124	87	121	67	60	167	21.51	56	167	20.08	62	167	22.23	0	0	0	1	0	0	1		1		1	0	0	0	0	0	0	1	0	1	593	20	1	10	36	36	78	75
1	3	2	4	0	78	63	120	76	45	151	19.74	35	157	14.2	50	150	22.22	0	0	0	1	0	0	1		1		1	1	1	0	0	0	0	1	0	2	187	43	1	3		22	53	53
1	3	1	2	0	112	66	129	71	66	182	19.93	83	182	25.06	75	182	22.64	1	0	0	0	0	0	1		1		1	0	1	1	0	0	0	1	0	1	347	359	0	14		29	76	58
1	3	2	3	0	110	70	123	75	44	165	16.16	55	165	20.2	56	165	20.57	0	0	0	1	0	0	1		1		0	1	1	0	0	0	0	1	0	1	294	22	0	11	6	21	49	56
2	3	1	3	0	131	85	144	93	71	177	22.66	86	177	27.45	81	177	25.85	0	0	0	1	0	0	1		2		0	0	0	0	1	0	0	1	0	1	917	20	0	16				94
1	3	1	2	0	106	63	102	63	50	174	16.51	56	174	18.5	54	174	17.84	0	0	0	1	0	0	1		2		0	0	1	1	0	0	0	1	0	1	445	866	0	14	23	29	88	55
1	3	2	1	0	126	82	96	64	78	152	33.76	50	152	21.64	49	152	21.21	0	0	0	1	0	0	1		1		1	0	1	0	0	0	0	1	0	1	500		1	10	0	10	10	48
1	3	1	2	0	130	84	140	91	77	178	24.3	80	178	25.25	101	178	31.88	1	0	0	0	0	0	1		1		1	0	0	0	0	0	0	1	0	1	362	20	1	9	25	22	123	93
1	3	2	2	0	126	78	115	82	55	155	22.89	51	155	21.23	53	155	22.06	0	0	0	1	0	0	1		1		0	1	1	0	0	0	0	1	0	1	345	20	0	13	15	51	87	58
1	3	2	1	0	118	78	138	80	40	158	16.02	52	158	20.83	52	158	20.83	0	0	0	1	0	0	1		1		1	1	1	1	0	0	0	1	0	1	323		0	12		15		58
1	3	2	2	1	158	97	174	98	55	157	22.31	52	159	20.57	54	159	21.36	1	0	0	0	0	0	1		1		1	0	1	0	0	0	0	1	0	1	867	20	0	13	14	37	92	46
1	3	2	1	0	110	65			50	158	20.03	61	158	24.44	54	158	21.63	0	0	0	1	0	0	1		1		1	0	0	0	0	0	0	1	0	1	517		0	12		24	58	64
1	3	2	2	0	115	68	86	70	58	155	24.14	72	155	29.97	71	155	29.55	1	0	0	0	0	0	1		1		1	0	1	0	0	0	0	1	0	1	426	0	0	13	21	17	69	43
1	3	2	2	0	104	57	102	71	39	152	16.88	45	152	19.48	44	152	19.04	1	0	0	0	0	0	1		1		1	0	1	1	0	0	0	1	0	1	369		0	12	12	18	43	40
1	3	1	2	0	115	58	125	79	54	178	17.04	60	178	18.94	60	178	18.94	1	0	0	0	0	0	1		1		1	0	1	0	0	0	0	1	0	1	457	945	0	16	24	24	115	96
1	3	2	4	0	85	54	96	63	46	157	18.66	49	156	20.13	51	156	20.96	0	0	0	1	0	0	1		1		0	0	1	1	0	0	0	1	0	1	947		0	11		45	63	108
1	3	2	6	0	109	69	121	72	47	162	17.91	62	162	23.62	64	162	24.39	0	0	0	1	0	0	3		3		0	0	1	0	0	0	0	1	0	1	543		1	10	6	13	65	60
1	3	2	6	0	126	95	92	50	58	165	21.3	59	169	20.66	64	169	22.41	0	0	0	0	1	0	1		2		1	0	0	0	0	0	0	1	0	1	325		0	13		29	174	91
1	3	2	2	0	111	73	112	70	40	160	15.63	40	160	15.63	45	160	17.58	1	0	0	0	0	0	1		1		0	0	1	1	0	0	0	1	0	1	257		0	12		20		61
1	3	2	3	0	113	66	119	71	46	153	19.65	47	155	19.56	47	153	20.08	0	0	0	1	0	0	1		3		1	0	0	1	0	0	0	1	0	1	319	20	1	10		46		90
1	3	1	2	0	104	67	137	95	52	177	16.6	57	177	18.19	58	177	18.51	1	0	0	0	0	0	1		2		0	0	1	1	0	0	0	1	0	1	461		0	14		28		53
2	3	2	2	0	107	63	111	77	63	164	23.42	65	165	23.88	68	168	24.09	1	0	0	0	0	0	1		1		0	0	0	0	1	0	0	1	0	1	950	0	0	15	22	49	76	54
1	3	2	2	0	105	73	109	73	61	165	22.41	65	165	23.88	67	165	24.61	1	0	0	0	0	0	1		1		1	0	0	1	0	0	0	1	0	1	1304		0	12		35	39	55
1	3	2	2	0	118	81	116	66	62	168	21.97	72	168	25.51	83	168	29.41	1	0	0	0	0	0	1		1		0	0	1	0	0	0	0	1	0	1	556		0	16		13		39
1	3	1	2	1	151	91	171	93	60	175	19.59	60	175	19.59	53	175	17.31	0	0	0	0	1	0	1		1		0	0	0	1	0	0	0	1	0	1	419	44	0	14		65	55	65
2	3	2	2	0	127	78	130	67	60	163	22.58	56	163	21.08	53	163	19.95	1	0	0	0	0	0	2		2		0	0	1	0	0	0	0	1	0	1	551	25	0	14	40	17	49	58
1	3	2	2	0	126	98	160	8	84	162	32.01	88	162	33.53	84	162	32.01	1	0	0	0	0	0	1		1		0	0	0	0	1	0	0	1	0	1	752		1	10	34	32	70	85
1	3	2	6	0	138	77	104	73	58	170	20.07	53	167	19	55	168	19.49	0	0	0	1	0	0	1		1		0	0	1	0	0	0	0	1	0	1	817	33	0	11	13	12	63	93
1	3	1	2	0	126	73	96	62	45	171	508.3	57	171	19	45	171	15	1	0	0	0	0	0	1		1		1	0	1	0	0	0	0	1	0	1	55		1	9	33	28	97	110
1	3	2	3	0	114	70	121	69	60	160	23.44	63	160	24.61	66	160	25.78	0	0	0	0	1	0	1		1		1	0	1	0	0	0	0	1	0	1	1115	20	0	13		19	51	53
1	3	1	2	0	135	82	112	80	54	158	21.63	52	158	20.83	54	158	21.63	1	0	0	0	0	0	1		1		0	0	1	0	0	0	0	1	0	1	692	0	1	10	73	70	90	88
1	3	1	2	0	117	71	131	72	54	175	17.63	64	175	20.9	67	175	21.88	0	0	0	1	0	0	1		1		0	0	1	0	0	0	0	1	0	1	382	0	0	13		29		82
1	3	1	2	0	100	56	103	63	55	185	16.07	65	185	18.99	62	185	18.12	1	0	0	0	0	0	1		1		0	0	1	0	0	0	0	1	0	1	310		0	12		35	77	71
1	3	1	2	1	149	88	131	86	67	169	23.46	72	169	25.21	70	169	24.51	1	0	0	0	0	0	1		1		0	0	1	0	0	0	0	1	0	1	467		0	16	46	21	77	67
1	3	1	2	0	127	78	151	100	79	180	24.38	80	180	24.69	80	180	24.69	1	0	0	0	0	0	1		1		0	0	1	0	0	0	0	1	0	1	329		0	15	27	19	62	67
1	3	2	2	1	148	87	136	93	77	165	28.28	83	156	34.11	93	156	38.21	0	0	0	1	0	0	1		1		1	0	0	0	0	0	0	1	0	1	645		0	14		53	54	74
1	3	2	3	0	120	70	150	88	53	164	19.71	59	164	21.94	60	164	22.31	0	0	0	1	0	0	1		1		0	0	1	1	0	0	0	1	0	1	470	0	0	13	28	40	44	42
1	3	2	2	0	122	88	113	77	58	165	21.3	68	165	24.98	62	165	22.77	0	0	0	0	1	0	1		1		0	0	1	0	0	0	0	1	0	1	248		0	12		21		82
1	3	1	2	0	110	62	135	81	57	173	19.05	57	175	18.61	64	175	20.9	1	0	0	0	0	0	1		1		1	0	1	0	0	0	1	0	0	1	252	0	0	11	38	36		73
1	3	2	4	0	125	74	135	78	58	165	21.3	54	165	19.83	58	165	21.3	0	0	0	0	1	0	1		1		0	0	1	1	0	0	0	1	0	1	829		0	15	22	26	57	65
2	3	2	2	0	122	81	124	89	50	165	18.37	48	165	17.63	53	165	19.47	1	0	0	0	0	0	1		1		1	0	1	0	0	0	0	1	0	1	159		1	10	24	48	75	82
1	3	2	2	0	109	93	103	72	46	166	16.69	51	166	18.51	48	166	17.42	0	0	0	1	0	0	1		1		0	0	1	0	0	0	1	0	0	1	850	20	0	13	29	155	58	43
1	3	1	1	0	129	84	123	75	64	152	27.7	70	175	22.86	67	175	21.88	0	0	0	1	0	0	1		1		1	0	1	0	0	0	0	1	0	1	656		0	15		30	50	66
1	3	1	4	1	141	81	165	89	53	161	20.45	55	161	21.22	59	161	22.76	0	0	0	0	1	0	1		1		1	0	1	0	0	0	0	1	0	1	116		0	17	20	25	113	98
1	3	2	2	0	100	64	150	99	66	165	24.24	67	165	24.61	69	170	23.88	1	0	0	0	0	0	1		1		1	0	0	0	0	0	0	1	0	1	637	20	0	12	17	23	46	47
1	3	1	2	0	126	80	112	76	82	179	25.59	75	179	23.41	78	179	24.34	1	0	0	0	0	0	1		2		1	0	1	1	0	0	0	1	0	1	242	0	0	13	11		110	68
1	3	2	2	0	124	83	129	96	72	162	27.43	70	162	26.67	66	162	25.15	1	0	0	0	0	0	1		1		0	0	1	0	0	0	0	1	0	1	367	20	0	11	18	20	41	67
1	3	1	1	0	116	58	138	83	63	175	20.57	72	175	23.51	75	175	24.49	0	0	0	1	0	0	1		2		0	0	1	1	0	0	0	1	0	1	374	20	0	13	17		69
1	3	2	2	0	92	64	126	81	52	172	17.58	60	172	20.28	62	172	20.96	0	0	0	1	0	0	1		1		0	1	1	1	0	0	0	1	0	5	352		0	14	25	27	41	37
1	3	2	1	0	110	66	125	61	41	155	17.07	42	155	17.48	47	155	19.56	0	0	0	1	0	0	1		1		1	0	1	0	0	0	0	1	0	1	554	20	1	10	57	35	108	64
1	3	2	2	0	131	77	137	88	60	160	23.44	60	160	23.44	59	160	23.05	1	0	0	0	0	0	1		1		0	0	1	1	0	0	0	1	0	1	333	81	1	10	23	25	60	83
1	3	2	1	0	108	73	100	64	54	159	21.36	60	159	23.73	49	159	19.38	0	0	0	1	0	0	1		1		0	0	1	0	0	0	0	1	0	1	312	681	0	15	25	21	86	68
1	3	2	2	0	116	74	117	62	57	161	21.99	52	161	20.06	52	161	20.06	1	0	0	0	0	0	1		1		1	0	1	1	0	0	0	1	0	1	552	0	0	13	26	31	106	79
1	3	1	2	0	138	95	138	86	50	166	18.14	47	166	17.06	50	166	18.14	1	0	0	0	0	0	1		1		0	0	1	1	0	0	0	1	0	1	541	0	0	17	26	30	102	65
1	3	2	2	0	108	62	115	90	40	162	15.24	45	162	17.15	45	162	17.15	0	0	0	1	0	0	1		1		0	0	1	0	0	0	0	1	0	1	727	20	0	13	25	76	54	48
1	3	2	2	0	108	68	98	55	46	162	17.53	47	167	16.85	49	162	18.67	1	0	0	0	0	0	1		1		0	0	1	1	0	0	0	1	0	1	541		0	14	26		43	63
2	3	1	2	1	140	85	135	81	65	175	21.22	69	175	22.53	66	175	21.55	1	0	0	0	0	0	1		2		0	0	1	0	0	0	0	1	0	1	426	20	0	15	18	18	97	65
2	3	1	2	0	117	71	126	95	62	180	19.14	66	180	20.37	63	180	19.44	1	0	0	0	0	0	1		1		1	0	1	0	0	0	0	1	0	1	381		0	12	15	22	69
1	3	1	2	0	122	73	120	80	55	175	17.96	51	175	16.65	51	175	16.65	1	0	0	0	0	0	1		1		0	0	0	0	1	0	0	1	0	5	198	0	0	16				48
1	3	1	2	0	97	65	130	85	56	172	18.93	46	172	15.55	46	172	15.55	1	0	0	0	0	0	1		1		1	0	1	0	0	0	0	1	0	1	793	2653	0	14	32	24	77	72
1	3	2	4	0	124	93	110	67	52	151	22.81	55	151	24.12	51	157	20.69	0	0	0	1	0	0	1		1		1	0	1	1	0	0	0	1	0	1	298		1	9.3		28.5		68.7
1	3	2	2	0	102	65	107	81	44	157	17.85	44	157	17.85	45	157	18.26	1	0	0	0	0	0	1		1		0	0	1	1	0	0	0	1	0	1	765	207	1	5	17	31	66	66
1	3	2	2	0	133	81	112	88	58	169	20.31	62	169	21.71	57	169	19.96	1	0	0	0	0	0	1		1		0	0	1	0	0	0	0	1	0	1	558		0	11	11	9	57	66
1	3	2	2	0	104	58	128	77	67	168	23.74	66	168	23.38	76	168	26.93	1	0	0	0	0	0	1		1		0	0	1	1	0	0	0	1	0	1	580		0	12		22		57
1	3	2	1	0	104	62	115	69	44	166	15.97	40	166	14.52	54	169	18.91	0	0	0	1	0	0	1		1		0	0	1	1	0	0	0	1	0	1	433		0	14	30	26	64	46
1	3	1	2	0	136	42	111	98	61	187	17.44	72	187	20.59	71	187	20.3	0	0	0	1	0	0	1		1		0	0	1	0	0	0	0	1	0	1	480		0	16	38	46	395	118
1	3	1	2	1	143	97	162	99	56	161	21.6	51	161	19.68	58	161	22.38	1	0	0	0	0	0	1		1		0	0	1	1	0	0	0	1	0	1	207	20	0	14		15	90	57
1	3	2	2	0	116	66	125	71	52	154	21.93	55	154	23.19	63	148	28.76	1	0	0	0	0	0	1		1		0	0	1	1	0	0	0	1	0	1	511		0	13		15		56
1	3	2	3	0	124	93	138	79	55	161	21.22	51	161	19.68	57	161	21.99	0	0	0	1	0	0	1		1		1	0	1	1	0	0	0	1	0	1	687		0	15		29	55	50
1	3	2	3	0	118	60	147	73	50	169	17.51	51	169	17.86	52	170	17.99	0	0	0	1	0	0	1		1		0	0	0	1	0	0	0	1	0	1	729		0	13		19	82	49
1	3	1	1	0	119	81	123	77	52	178	16.41	55	178	17.36	53	175	17.31	1	0	0	0	0	0	1		1		0	0	1	1	0	0	0	1	0	1	594		0	15	61	18	78	76
1	3	2	3	0	105	69	80	59	50	161	19.29	52	161	20.06	51	161	19.68	0	0	0	1	0	0	1		1		0	0	1	1	0	0	0	1	0	1	549		0	13		31	53	75
1	3	1	2	0	119	84	115	87	70	170	24.22	70	173	23.39	86	173	28.73	1	0	0	0	0	0	1		1		1	0	1	0	0	0	0	1	0	1	467	20	0	14		24	61	72
1	3	2	6	0	117	74	125	84	57	161	21.99	62	161	23.92	64	161	24.69	1	0	0	0	0	0	1		1		1	0	1	0	0	0	0	1	0	1	449	20	0	12			63	81
1	3	2	2	0	109	51	112	74	55	164	20.45	55	164	20.45	60	164	22.31	1	0	0	0	0	0	1		2		1	1	1	0	0	0	0	1	0	1	367	20	1	8		13	47	48
1	3	1	2	0	126	72	143	84	53	163	19.95	58	163	21.83	51	163	19.2	1	0	0	0	0	0	1		1		1	0	1	0	0	0	0	1	0	1	488		0	13	18	22	65	64
1	3	1	2	1	151	93	112	72	64	174	21.14	60	174	19.82	64	174	21.14	0	0	0	0	0	1	1		1		1	0	1	0	0	0	0	1	0	1	1021		0	13	17	21	80	70
1	3	2	2	0	118	72	121	81	67	161	25.85	55	161	21.22	62	161	23.92	1	0	0	0	0	0	1		1		1	0	1	0	0	0	0	1	0	1	389		0	12			54
1	3	2	2	0	125	80	157	89	51	160	19.92		160	390.23	51	160	19.92	1	0	0	0	0	0	1		1		1	1	1	0	0	0	0	1	0	1	542	0	1	10		22		37
1	3	2	1	0	116	86	129	98	45	156	18.49	53	156	21.78	54	156	22.19	0	0	0	1	0	0	1		2		1	0	1	1	0	0	0	1	0	1	483	0	0	13	27	15	37	58
1	3	1	2	0	116	77	139	75	44	174	14.53	60	174	19.82	59	175	19.27	1	0	0	0	0	0	1		2		0	0	1	1	0	0	0	1	0	1	388		0	15		44	62	46
1	3	2	3	0	100	73	102	66	55	167	19.72	50	167	17.93	58	167	20.8	0	0	0	1	0	0	1		1		1	0	1	0	0	0	0	1	0	1	663		0	13	144	39	81	73
1	3	2	3	0	106	73	114	65	42	162	16	46	162	17.53	44	162	16.77	0	0	0	1	0	0	1		1		1	0	1	0	0	0	0	1	0	1	552		0	13		37		63
1	3	2	2	0	118	67	122	75	53	161	20.45	52	161	20.06	52	161	20.06	1	0	0	0	0	0	1		1		1	0	1	0	0	0	0	1	0	1	458	374	0	22	16	15	88	57
1	3	2	1	0	138	82	135	83	58	178	18.31	60	178	18.94	60	178	18.94	0	0	0	1	0	0	1		1		0	0	1	1	0	0	0	1	0	1	587	20	0	14	15	18	60	61
1	3	1	2	1	156	106	147	115	56	176	18.08	60	176	19.37	53	176	17.11	1	0	0	0	0	0	1		1		0	0	1	0	0	0	0	1	0	1	379		0	13	119	33	50	72
1	3	1	2	0	105	67	120	80	50	169	17.51	51	169	17.86	50	169	17.51	1	0	0	0	0	0	1		1		0	0	1	1	0	0	0	1	0	1	143		0	13	129	188	71	48
1	3	1	2	0	104	73	119	87	64	185	18.7	78	184	23.04	73	184	21.56	1	0	0	0	0	0	1		2		1	0	1	1	0	0	0	1	0	1	153		0	12		26	95	104
1	3	2	2	0	137	86	117	81	60	159	23.73	65	159	25.71	57	159	22.55	1	0	0	0	0	0	1		1		1	0	1	1	0	0	0	1	0	1	555	20	0	13	13	29	77	52
1	3	2	2	0	136	86	117	72	62	162	23.62	60	162	22.86	54	162	20.58	0	0	0	0	0	1	1		1		0	0	1	0	0	0	0	1	0	1	810	0	1	9.9	56.2	38.7	55.6	33.9
1	3	2	1	0	117	72	114	69	58	171	19.84	54	171	18.47	54	171	18.47	0	0	0	1	0	0	1		1		1	0	1	0	0	0	0	1	0	1	510		0	13	18	41	94	74
1	3	1	6	0	102	69	137	81	44	174	14.53	49	174	16.18	52	174	17.18	0	0	0	1	0	0	1		1		1	0	1	0	0	0	0	1	0	1	221		0	13		20	90	76
1	3	2	6	0	105	68	109	70	55	153	23.5	54	153	23.07		153	426.76	0	0	0	1	0	0	1		1		1	0	0	0	0	0	0	1	0	1	508		0	11	35		74	61
1	3	2	3	0	108	81	114	75	44	157	17.85	48	157	19.47	49	157	19.88	0	0	0	1	0	0	1		1		0	0	1	1	0	0	0	1	0	1	531	20	0	13	33	16	51	39
2	3	2	1	0	128	84	113	78	60	155	24.97	68	155	28.3	65	155	27.06	0	0	0	1	0	0	1		1		0	0	1	1	0	0	0	1	0	1	557	20	0	12	24	18	61	54
1	3	2	1	0	95	80	123	78	65	155	27.06	67	155	27.89	64	155	26.64	0	0	0	1	0	0	1		1		0	0	1	1	0	0	0	1	0	1	374	24	0	12	16.6	24	67.9	64.8
2	3	1	2	0	96	73	118	76	60	172	20.28	59	172	19.94	57	172	19.27	1	0	0	0	0	0	1		1		0	0	1	1	0	0	0	1	0	1	191	14309	0	14	155	37	61	67
2	3	2	3	0	120	75	114	49	58	157	23.53	55	157	22.31	55	157	22.31	0	0	0	1	0	0	1		1		0	0	1	1	0	0	0	1	0	1	144	0	0	12	10	24	55	53
2	3	2	2	0	136	85	147	42	47	153	20.08	55	153	23.5	53	153	22.64	1	0	0	0	0	0	1		1		0	0	1	0	0	0	0	1	0	1	741	20	0	14	19			37
1	3	2	2	0	117	86	131	85	61	175	19.92	60	175	19.59	61	175	19.92	1	0	0	0	0	0	1		1		1	0	0	1	0	0	0	1	0	1	467		0	14	17	35	49	70
2	3	2	2	1	174	122	137	94	54	157	21.91	48	158	19.23	54	158	21.63	1	0	0	0	0	0	1		1		0	0	0	0	1	0	1	0	0	1	834	0	0	13			43
2	3	1	5	0	102	59	109	56	74	162	28.2	74	162	28.2	73	162	27.82	0	0	0	0	0	1	1		2		1	0	0	0	0	0	0	1	0	1	386	20	0	12	39		67	81
1	3	2	2	1	141	101	107	63	54	163	20.32	50	163	18.82	57	163	21.45	0	0	0	1	0	0	1		1		0	0	1	0	0	0	0	1	0	1	331		1	10		11		37
2	12	2	1	0	98	63	123	87	60	168	21.26	59	168	20.9	59	168	20.9	0	0	0	0	1	0	1		2		1	0	1	0	0	0	0	1	0	1			0	14.2
1	5	2	2	0	110	84	96	76	68	164	25.28	65	164	24.17	60		0.6	0	0	0	1	0	0	1		1		0	0	0	0	1	0	0	1	0	1	395		1	9.5		25.2		95.2
2	5	2	2				123	83				72	159	28.48	94		0.94	1	0	0	0	0	0	1		3		1	0	0	0	0	0	0	1	0	1	409		0	11		35		80
2	5	2	1	0	110	70	114	74	47	160	18.36	59	158	23.63	64	156	26.3	0	0	0	0	0	1	1		4	24	1	0	0	0	0	0	0	1	0	1	409		0	12.9	40.8	20.1	167.1	84.5
2	5	2	1	0	112	80	107	63	40	168	14.17	59.5	163	22.39	132	168	46.77	0	0	1	0	0	0	1		4	21	1	0	1	0	0	0	0	1	0	5	210	70	0	12.5		11.3		67.6
2	5	1	2	0	117	82	119	77	78	166	28.31	69	166	25.04	80.5	166	29.21	1	0	0	0	0	0	1		2		1	0	1	1	0	0	0	1	0	1	330	74934	0	14.7	61		107.3	100
1	6	2	2	0	117	71	107	65	48	160	18.75	52	160	20.31	52	160	20.31	0	0	0	1	0	0	1		1		1	1	0	0	0	0	0	1	0	1	310	57	0	11.8	24.9	19.2	58	80.9
1	6	1	3	0	108	72	110	63	61	181	18.62	63	181	19.23	60	181	18.31	0	0	0	0	0	0	1		1		0	0	0	0	0	0	0	0	0	1	444		0	13.4	14.5	15.6		26
1	6	1	3	0	122	70	135	79	57	175	18.61	62	175	20.24	62	175	20.24	0	0	0	1	0	0	1		1		1	0	0	0	0	0	0	1	0	1	659	0	1	10.3	12	22.3	59	70.8
1	6	1	3	0	114	84	115	70	65	172	21.97	60	172	20.28	71	174	23.45	0	0	0	1	0	0	1		2		0	0	0	1	0	0	0	1	0	1	626	142	0	15.3	14.6	17	71	68
1	6	2	2	0	130	89	141	75	51	162	19.43	50	162	19.05	62	162	23.62	1	0	0	0	0	0	1		2		0	0	0	1	0	0	0	1	0	1	716	19	0	12.3	24	18.5	70	61.4
1	6	1	1	0	120	80	137	72	57	176	18.4	59	173	19.71	55	173	18.38	0	0	0	1	0	0	1		1		0	0	0	1	0	0	0	1	0	1	141		0	12.7	34	43.7	72	107
1	6	2	4	1	153	86	127	60	60	160	23.44	60	160	23.44	53	160	20.7	0	0	0	1	0	0	1		2		0	0	0	1	0	0	0	1	0	1	582	694	0	12	19.5	18	32	773
1	6	1	2	1	153	79	108	60	60	179	18.73	60	179	18.73	60	179	18.73	0	0	0	1	0	0	1		1		0	0	0	1	0	0	0	1	0	1	370	157	0	15.9	23.3		47
1	6	2	2	0	106	69	124	82	76	161	29.32	74	161	28.55	78	161	30.09	1	0	0	0	0	0	1		1		1	0	0	0	0	0	0	1	0	1	654	441	1	9.5
1	6	2	2	0	121	71	121	71	80	171	27.36	68	171	23.26	70	171	23.94	0	0	0	1	0	0	1		1		1	0	0	0	0	0	0	1	0	1	503	0	0	13.2	23		63
1	6	2	2	0	117	70	132	71	47	147	21.75	54	144	26.04	52	144	25.08	1	0	0	0	0	0	1		1		0	0	0	1	0	0	0	1	0	1	585		1	10.5	16.5		16.5	77.4
1	6	2	2	0	82	57	186	94	64	175	20.9	63	175	20.57	62	175	20.24	1	0	0	0	0	0	1		1		1	0	0	0	0	0	0	1	0	1	479	0	1	10.1	25.1	22	164	65.4
1	6	1	1	0	97	67	186	66	54	186	15.61	51.6	186	14.92	63	186	18.21	0	0	0	1	0	0	1		2		1	0	0	0	0	0	1	0	0	5	639		0	15.4
1	6	2	2	0	108	67	109	59	55	155	22.89	50	155	20.81	51	155	21.23	1	0	0	0	0	0	1		1		0	0	0	1	0	0	0	1	0	1	830	75	1	10.2	16.6		75	48.2
1	6	2	4	0	110	75	129	75	50	164	18.59	41	164	15.24	53	164	19.71	0	0	0	1	1	0	1		1		0	0	1	1	0	0	0	1	0	1	474	0	1	10.5	12		44
2	6	2	1	0	104	58	103	59	43	153	18.37	40	155	16.65	47	155	19.56	0	0	0	1	0	0	3		4	19	0	0	0	0	1	0	0	1	0	1	80	92792	1	9	36	16	44
2	6	1	2	0	117	78	110	70	50	163	18.82	61	163	22.96	68	163	25.59	1	0	0	0	0	0	1		2		1	0	1	1	0	0	0	1	0	1	325	19	0	15	26	35	79	72
2	6	2	3	1	144	95	107	68	74	161	28.55	68	161	26.23	64	161	24.69	0	0	0	0	1	0	1		1		1	0	1	0	0	0	0	1	0	1	1210	768	0	12	13		68
2	6	2	1	0	111	79	124	47	45	151	19.74	40	151	17.54	36	151	15.79	0	0	0	1	0	0	1		1		0	0	1	0	0	0	0	1	0	1	619		0	11		69	86
2	1	1	2	0	133	92	133	87	93	176	30.02	62	176	20.02	72	176	23.24	1	0	0	0	0	0	1		1		1	0	1	0	0	0	0	1	0	1	707		0	15	36	26	96
1	6	1	2	1	141	71	124	63	53	169	18.56	60	169	21.01	59	169	20.66	1	0	0	0	0	0	1		2		1	0	0	0	0	0	0	1	0	1	429	998	0	14.4	27	26.2	113	100.7
1	6	2	3	1	147	93	152	60	65	160	25.39	72	166	26.13	65	166	23.59	0	0	0	1	0	0	1		1		1	0	0	0	0	0	0	1	0	1	558	702	0	13.1	22.3		42	66
1	6	1	2	1	161	84	130	80	75	169	26.26	73	169	25.56	83	169	29.06	1	0	0	0	0	0	1		2		1	0	0	0	0	0	0	1	0	1	465	95	0	16.1	25.8	70.5		77.9
1	6	2	2	0	111	77	128	87	61	153	26.06	61	153	26.06	67	153	28.62	1	0	0	0	0	0	1		1		1	0	0	0	0	0	0	1	0	1	253	20	0	14.4	67	25	56	43
2	2	2	3	0	121	82	120	80	62	154	26.14	60	154	25.3	60	154	25.3	0	0	1	0	0	0	1		1		0	0	0	1	0	0	0	0	1	1	1236		0	13	24	30	59
2	2	2	6	0	133	84	95	85	60	160	23.44	66	160	25.78	68	160	26.56	0	0	0	0	0	1	1		1		0	0	1	0	0	0	0	1	0	1	362		0	11	31	22	44	85
2	2	1	2	0	120	51	133	85	47	161	18.13	61	161	23.53	59	161	22.76	0	0	0	0	0	1	1		1		1	0	1	0	0	0	0	0	1	1	45	0	0	13	26	15	0	40
2	2	2	2	0	103	60	107	70	57	157	30.37	63	157	25.56	68	157	10.3	1	0	0	0	0	0	1		1		1	0	1	0	0	0	0	1	0	1	547	26	0	11	8	19	32	72
2	2	1	1	0	131	74	112	53	54	169	18.91	56	169	19.61	54	169	18.91	0	0	0	0	0	1	1		2		1	0	1	0	0	0	0	1	0	1	341	20	0	15	14	32	70	83
1	2	1	6	0	131	84	110	76	53	152	22.94	46	152	19.91	55	152	23.81	0	0	0	0	0	1	1		1		0	0	1	0	0	0	0	1	0	1	409		0	14.3		33		84.59
2	2	2	6	0	128	90	118	65						10.01	46	128	28.08	0	0	0	0	0	1	1		1		0	0	1	0	0	0	0	1	0	1	342		0	12		26		76
2	2	2	2	0	120	90	127	82	55	148	25.11	51	148	23.28	52	148	23.74	0	0	0	0	0	1	1		3		0	0	1	0	0	0	0	1	0	1	355	43116	1	7	32		50	69
1	2	2	6	0	121	73	124	74		155			155	415.82	50	155	20.81	0	0	0	0	0	1	1		2		0	0	0	0	1	0	0	1	0	1	606		1	9.9		36.9		91.2
1	9	2	2	0	112	97	94	64	50	162	19.05	52	162	19.81	54	162	20.58	1	0	0	0	0	0	1		2		0	0	0	0	1	0	0	1	0	1	350	20	0	12
1	9	2	2	0	114	75	102	78	56	165	20.57	59	165	21.67	57	165	20.94	1	0	0	0	0	0	1		2		1	0	1	0	0	0	0	1	0	1	1036	0	1	10
1	9	1	2	0	108	72	109	59	48	170	16.61	50	170	17.3	57	170	19.72	1	0	0	0	0	0	1		2		1	0	1	0	0	0	0	1	0	1	628	0	0	15
1	9	1	5	0	116	73	125	74	61	169	21.36	69	169	24.16	61	169	21.36	0	0	0	0	0	1	1		1		1	0	1	0	0	0	0	1	0	5			0	13
1	9	2	2	0	110	70	94	60	46	156	18.9	51	160	19.92	52	156	21.37	1	0	0	0	0	0	1		1		1	0	1	1	0	0	0	1	0	1	237	0	0	11
1	9	2	2	0	120	88	124	78	65	167	23.31	60	167	21.51	61	167	21.87	1	0	0	0	0	0	1		1		1	0	1	0	0	0	0	1	0	1	510		0	13
2	9	1	2	1	141	80	136	85	54	168	19.13	55	168	19.49	56	169	19.61	1	0	0	0	0	0	1		2		0	0	1	0	0	0	0	1	0	1	502		0	15
2	9	1	5	0	110	70	138	86	53	160	20.7	57	160	22.27	57	160	22.27	0	0	0	0	0	1	1		2		0	0	0	0	1	0	0	1	0	1	146	0	0	12
2	2	1	2	1	157	74	199	116	59	162	22.48	57	162	21.72	65	162	24.77	1	0	0	0	0	0	1		1		0	0	1	1	0	0	0	1	0	1	282		0	15		18		93
1	2	1	2	0	120	70	145	84	71	170	24.57	73	170	25.26	71	170	24.57	1	0	0	0	0	0	1		1		1	0	0	0	0	0	1	0	0	1	736	0	0	14.6	14.3	18.3	81.4	83.4
1	2	2	2	0	125	95	118	70	41	150	18.22	42	150	18.67	49	150	21.78	0	0	0	0	0	1	1		1		1	0	0	0	0	0	0	1	0	1	424		0	11.1	19.9	11.2	55.9	46.6
1	2	1	2	0	116	75	117	77	59	171	20.18	52	171	17.78	54	171	18.47	1	0	0	0	0	0	1		1		0	0	1	0	0	0	0	1	0	1	138	0	0	13.2	12.9	22.5	56.2	52.1
1	2	2	2	0	102	68	123	64	76	157	30.83	81	157	32.86	83	157	33.67	1	0	0	0	0	0	1		1		0	0	1	1	0	0	0	1	0	1	685	0	0	13.3	17.3	41.9	52.1	53.9
1	2	1	2	1	140	84	138	73	60	168	21.26	59	168	20.9	61	168	21.61	1	0	0	0	0	0	1		1		1	0	0	1	0	0	0	1	0	1	202		0	16.6	25.39	73.9	74	77
1	2	2	1				104	64	27	148	15.5	35	148	15.98	36	148	16.44	0	0	0	1	0	0	1		1		0	0	1	0	0	0	0	1	0	1	783	49	0	13	58.6	18.5	33.7	27.5
1	2	2	1	0	112	60	111	66	50	159	19.78	54	159	21.36	55	159	21.76	0	0	0	1	0	0	1		1		0	0	1	0	0	0	0	1	0	1	819		0	12.7	46.46	43.5	62.7	55.9
1	2	1	3	0	113	77	105	70	58	174	19.16	60	174	19.82	59	174	19.49	0	0	0	1	0	0	1		1		0	0	1	0	0	0	0	1	0	1	354	20	0	13.9	96.4	31.9	60.2	49.5
1	2	1	5	1	143	100	101	61	67	165	24.61	67	165	24.61	67	165	24.61	0	0	0	1	0	0	1		1		0	0	1	0	0	0	0	1	0	1	522		0	13.69		18.89		73.5
1	2	1	2	0	114	69	108	68	60	165	22.04	60	165	22.04	60	165	22.04	1	0	0	0	0	0	1		1		0	0	1	0	0	0	0	1	0	1	687		0	14.6		74.5		70.9
1	2	2	5	0	105	71	101	60	64	158	25.64	65	158	26.04	62	158	24.84	0	0	0	1	0	0	1		1		0	0	1	0	0	0	0	1	0	1	506		0	13.9	34.2	81	50.1	59.7
1	2	1	2	1	142	86	107	69	54	164	20.08	55	164	20.45	55	164	20.45	1	0	0	0	0	0	1		1		1	1	1	0	0	0	0	1	0	1	310		0	15.4	26	48.7	65.6	61.3
1	2	2	2	0	79	42	110	68	47	156	19.31	47	156	19.31	49	156	20.13	1	0	0	0	0	0	1		1		0	0	1	0	0	0	0	1	0	1	289	20	0	11.8	61	26.1	49.9	52.1
1	2	2	1	0	115	68	110	68	80	163	30.11	77	163	28.98	83	163	31.24	0	0	0	1	0	0	1		1		0	0	1	0	0	0	0	1	0	1	438		1	9.7	17.2	34.2	49	64.65
1	2	1	2	1	146	111	122	74	63	175	20.57	60	175	19.59	61	175	19.92	1	0	0	0	0	0	1		1		1	0	1	0	0	0	1	0	0	1	665		0	14.9	10.9	22.1	67.7	65.6
1	2	2	5	0	123	73	149	112	56	169	19.61	55	169	19.26	56	169	19.61	0	0	0	1	0	0	1		1		0	0	1	0	0	0	0	1	0	1	402		0	12.6		22.3		54
1	2	2	1				96	60	32	149	14.41	39	151	17.1	43	155	17.9	0	0	0	1	0	0	1		1		1	1	1	0	0	0	0	1	0	1	990		0	14.4	19.2	26.9	30.8	38.5
1	2	1	2	0	122	81	108	84	59	166	21.41	59	166	21.41	55	166	19.96	1	0	0	0	0	0	1		1		0	0	1	0	0	0	0	1	0	1	713		0	15	33.2	73.6	62.2	56.5
1	2	2	2	0	135	75	106	91	96	159	37.97	85	159	33.62	85	159	33.62	1	0	0	0	0	0	1		1		0	0	1	0	0	0	0	1	0	1	1354		0	13.3	38.1	56.5	39.6	74
1	2	1	2	1	144	93	146	87	64	171	21.89	68	171	23.26	64.3	171	21.99	1	0	0	0	0	0	1		1		0	0	1	0	0	0	0	1	0	1	681		0	13.4	17.6	9.2	77.5	21.3
1	2	2	1	0	133	77	141	90	72	161	27.78	72	161	27.78	69	161	26.62	0	0	0	1	0	0	1		1		0	0	0	0	1	0	0	1	0	1	453		1	9.3		23.1		69
1	2	2	4	0	115	74	114	75	54	154	22.77	46	154	19.4	44	154	18.55	1	0	0	0	0	0	1		1		1	0	1	0	0	0	0	1	0	1	1194		0	13.2	18.7	19.9	55.4	10.8
1	2	2	2	0	120	90	136	85	68	165	24.98	57	165	20.94	59	165	21.67	1	0	0	0	0	0	1		1		1	0	0	0	0	0	0	1	0	1	1255		0	12.7		17.8	3	78.14
2	2	2	2	0	97	61	117	70	58	163	21.83	53	163	19.95	51	159	20.17	0	0	0	1	0	0	1		1		0	0	1	1	0	0	0	1	0	1	446		0	11	29	11	55	53
2	2	1	3	0	97	66	112	64	49	160	19.14	55	160	21.48	61	160	23.83	0	0	0	1	0	0	1		1		1	0	1	0	0	0	0	1	0	1	267		0	13	20	39	58	65
2	2	2	2	0	103	69	122	88	44	155	18.31	56	155	23.31	61	155	25.39	0	0	0	1	0	0	1		1		1	0	1	0	0	0	0	1	0	1	518		0	15	17	33	48	72
2	2	1	2	0	109	70	125	87	56	167	20.08	56	167	20.08	56	165	20.57	0	0	0	1	0	0	1		3		0	0	1	1	0	0	0	1	0	1	779	1772	0	12	35	25	58	72
2	2	2	3	0	108	63	136	78	56	165	20.57	69	165	25.34	64	165	23.51	0	0	0	0	1	0	1		2		0	0	1	1	0	0	0	1	0	1	313		0	11	22	17	45	88
2	2	1	2	0	83	63	161	107	55	174	18.17	70	174	23.12	54	174	17.84	0	0	0	0	1	0	1		1		1	0	1	0	0	0	0	1	0	1	229	20	0	11	32	4	66	73
2	2	2	2	0	112	78	113	70	58	147	26.84	56	140	28.57	55	146	25.8	0	0	0	0	0	1	1		1		1	0	1	0	0	0	0	1	0	1	599	0	0	13	6	19	22	83
2	2	2	3	0	112	71	135	80	63	164	23.42	67	164	24.91	75	167	26.89	0	0	0	1	0	0	1		2		0	0	1	0	0	0	0	1	0	1	681	0	0	12	164	22	60	65
2	2	2	3	1	140	90	142	95	66	169	23.11	67	169	23.46	65	170	22.49	0	0	0	0	1	0	1		1		1	0	1	0	0	0	0	1	0	1	692		0	12	13	14	63	55
2	2	2	2	0	79	58	124	101	44	155	18.31	65	155	27.06	72	155	29.97	1	0	0	0	0	0	1		1		1	1	1	0	0	0	0	1	0	1	84		1	8	53	31	56	44
2	2	1	3	0	135	88	118	73	52	155	21.64	51	155	21.23	48	155	19.98	0	0	0	1	0	0	1		2		1	0	0	1	0	0	0	1	0	1	309	19	0	12	11	42	33	38
2	2	2	2	0	127	64	120	71	79	159	31.25	89	159	35.2	90	160	35.16	1	0	0	0	0	0	1		1		1	1	1	0	0	0	0	1	0	1	689	20	0	13	18	22		79
2	2	1	2	0	135	90	195	125	54	177	17.24	54	177	17.24	56	177	17.87	1	0	0	0	0	0	1		1		1	0	1	0	0	0	0	1	0	1	409		0	11	30	5	70	72
2	2	2	3	0	123	69	141	75	45	153	19.22	44	133	24.87	46	153	19.65	0	0	0	1	0	0	1		1		0	0	1	1	0	0	0	1	0	1	185	20	0	13		28		88
2	2	2	1	0	99	66	120	72	45	158	18.03	43	158	17.22	60	158	24.03	0	0	0	1	0	0	1		1		1	0	1	0	0	0	0	1	0	1	500	0	1	10	14	21	42	68
2	2	2	2	0	117	79	122	84	52	155	21.64	51	155	21.23	54	155	22.48	0	0	0	1	0	0	1		1		0	0	1	0	0	0	0	1	0	1	710		0	15	27	30	57	48
2	2	2	2	0	101	68	109	61	45	154	18.97	45	154	18.97	49	156	20.13	1	0	0	0	0	0	1		1		1	0	1	0	0	0	0	1	0	1	535	22	0	12	20	16	53	56
2	2	1	6	0	112	71	124	84	60	173	20.05	62	173	20.72	66	173	22.05	0	0	0	0	0	1	1		1		1	0	1	0	0	0	0	1	0	1	459		0	13	31	27	86	97
2	2	2	4	0	81	52	119	59	42	154	17.71	56	154	23.61	59	154	24.88	0	0	0	0	1	0	1		1		0	0	1	1	0	0	0	1	0	1	169		1	7	43	25	39	56
2	2	2	3	0	79	68	101	76	39	161	15.05	49	161	18.9	53	161	20.45	0	0	0	1	0	0	1		1		1	0	1	0	0	0	0	1	0	3	195		1	10	33	18	44	30
2	2	2	2	0	133	84	140	90	57	165	20.94	51	165	18.73	53	165	19.47	0	0	0	0	1	0	1		1		1	0	1	0	0	0	0	1	0	1	694		0	13	34	21	57	51
2	2	1	2	0	131	90	135	78	70	172	23.66	70	172	23.66	70	172	23.66	0	0	0	0	1	0	1		1		0	0	0	1	0	0	0	1	0	1	658	0	0	16	37		77	105
2	2	2	1	0	125	104	125	79	59	157	23.94	59	157	23.94	58	158	23.23	0	0	0	0	0	1	1		2		0	0	1	0	0	0	0	1	0	1	665		0	12	28		50	55
2	2	2	6	1	140	96	170	96	95	163	35.76	95	163	35.76	96	163	36.13	0	0	0	0	0	1	1		2		0	0	1	0	0	0	0	1	0	1	463		1	10		16	64	71
2	2	1	2	0	101	67	117	72	59	166	21.41	59	166	21.41	64	166	23.23	1	0	0	0	0	0	1		1		0	0	1	0	0	0	0	1	0	1	357	20	0	16	13	39	57	83
2	2	1	6	0	110	75	138	86	59	164	21.94	61	164	22.68	59	164	21.94	0	0	0	0	0	1	1		1		0	0	1	0	0	0	0	1	0	1	292		0	13	22	25	67	47
2	2	2	4	1	179	83	246	93	73	159	28.88	73	159	28.88	73	159	28.88	0	0	0	0	0	1	1		1		1	0	1	0	0	0	0	1	0	1	466		0	12	28	21	93	77
2	2	2	2	0	116	78	131	74	63	159	24.92	64	159	25.32	67	159	26.5	0	0	0	0	0	1	1		1		1	0	1	0	0	0	0	1	0	1	443		0	12	46	23	89	82
1	2	1	2	0	110	70	130	80	61.5	170	21.28	60	170	20.76	70.5	170	24.39	1	0	0	0	0	0	1		1		1	0	1	0	0	0	0	1	0	1	525	0	0	11	41.3	41.3
1	2	2	4	0	101	63	114	76	63	172	21.3	71	172	24	70	177	22.34	0	0	0	1	0	0	1		1		0	0	0	1	0	1	0	0	0	1	225		1	9.9		16		68.7
2	2	2	2	0	113	77	115	68	53	147	24.53	54	150	24	48	150	21.33	0	0	0	1	0	0	3		2		0	0	1	1	0	0	0	1	0	1	516	0	0	13		22		64
2	2	1	2	0	111	71	107	62	59	180	18.21	61	180	18.83	38	180	11.73	0	0	0	1	0	0	1		1		0	0	1	1	0	0	0	1	0	1	566	0	0	14	17	34	57	67
2	2	2	2	0	115	82	124	104	60	158	24.03	60	158	24.03	60	159	23.73	0	0	0	1	0	0	1		1		1	0	1	0	0	0	0	1	0	1	588		0	13		18	82	67
2	2	2	3	0	119	78	148	79	61	161	23.53	61	161	23.53	64	160	25	0	0	0	1	0	0	1		2		1	0	1	0	0	0	0	1	0	1	492		0	12		31	66	86
2	2	1	2	0	135	81	137	85	95	179	29.65	101	179	31.52	108	179	33.71	1	0	0	0	0	0	1		2		1	0	1	1	0	0	0	1	0	1	559		0	14	31	17	81	85
2	2	2	2	0	107	69	110	67	57	163	21.45	60	163	22.58	56	162	21.34	1	0	0	0	0	0	1		1		1	0	1	1	0	0	0	1	0	1	559	20	0	13	17	27	70	90
2	2	2	5	0	100	62	134	77	60	169	21.01	72	166	26.13	86	166	31.21	0	0	0	0	1	0	1		1		0	0	1	1	0	0	0	1	0	1	603	0	1	10	18	19	61	52
2	2	2	1	0	112	93	127	72	56	151	24.56	52	151	22.81	59	151	25.88	0	0	0	1	0	0	1		2		0	0	1	0	1	0	0	1	0	1	595		0	15	16	15	66	54
2	2	2	2	0	129	73	136	73	50	159	19.78	57	159	22.55	55	159	21.76	0	0	0	0	0	1	1		1		1	0	1	0	0	0	0	1	0	1	327	20	0	11	16	28	46	57
2	2	1	2	0	113	73	107	65	56	170	19.38	59	170	20.42	58	176	18.72	1	0	0	0	0	0	1		1		1	0	1	0	0	0	0	1	0	1	414		0	16	27	30	59	72
2	2	1	4	0	114	68	142	88	55	163	20.7	59	163	22.21	56	160	21.88	0	0	0	0	1	0	1		1		1	0	1	0	0	1	0	0	0	1	521		0	15		17		86
2	10	1	2	0	119	76	124	84	70	169	24.51	66	169	23.11	68	169	23.81	1	0	0	0	0	0	2		1		0	0	1	0	0	0	0	1	0	1	522	0	0	14				109
2	10	2	2	0	121	81	106	78	59	168	20.9	64	168	22.68	53	168	18.78	1	0	0	0	0	0	1		1		1	0	1	0	0	0	0	1	0	1	522		0	11			85	50
1	10	2	6	0	102	71	151	98	41	155	17.07	48	155	19.98	43	155	17.9	0	0	0	1	0	0	1		1		1	0	1	0	0	0	0	1	0	1	448		0	13
2	10	2	2	0	116	78	117	70	57	154	24.03	53	154	22.35	53	154	22.35	1	0	0	0	0	0	1		2		1	0	1	0	0	0	0	1	0	1	298		1	5
2	10	1	6	0	127	87	125	76	65	163	24.46	65	163	24.46	69	163	25.97	0	0	0	1	0	0	1		2		1	0	0	0	0	0	0	1	0	1	751	0	0	16
2	10	2	3	0	109	71	113	76	70	158	28.04	74	158	29.64	67	158	26.84	0	0	0	1	0	0	1		1		1	0	0	0	0	0	0	1	0	1	926	20	0	11.9
1	10	1	2	0	106	68	124	83	59	172	19.94	62	172	20.96	68	172	22.99	1	0	0	0	0	0	1		1		1	0	0	0	0	0	0	1	0	1	921	55	0	15.8	35	71	71	35.3
1	10	2	2	0	103	59	111	71	45	150	20	46	150	20.44	53	150	23.56	1	0	0	0	0	0	1		2		1	0	0	0	0	0	0	1	0	1	1115	20	0	11.7	35
2	11	2	4	0	116	74	155	96	87	168	30.82	89.5	168	31.71	94.2	168	33.38	0	0	0	1	0	0	1		1		0	0	1	0	0	0	0	1	0	1		0	1	10.4
2	11	2	2	0	128	74	136	75	69	160	26.95	75	160	29.3			10.01	1	0	0	0	0	0	2		2		1	0	1	0	0	0	0	1	0	1		0	0	12
2	12	1	1	0	103	70	117	70	37	149	16.67	40		0.4	35		0.35	0	0	0	0	1	0	1		1		1	0	1	0	0	0	0	1	0	1		0	0	13.9
1	12	2	6	0	133	78	120	77	72	161	27.78	59	166	21.41	70	161	27.01	0	0	0	1	0	0	1		2		1	0	1	0	0	0	0	1	0	1	259	20	0	12.6	13		68.46	39.83
2	12	1	2	0	111	79	111	76	79	178	24.93			10.01	74	179	23.1	1	0	0	0	0	0	1		2		1	0	1	0	0	0	0	1	0	1	99		1	10.4
2	3	2	5				100	59	66	166	23.95			10.01	75	162	28.58	0	0	0	1	0	0	1		1		1	0	1	0	0	0	0	1	0	1		807	1	10			68
2	12	2	1	0	128	78	128	78	51	151	22.37	55	157	22.31	59	149	26.58	0	0	0	0	1	0	1		2		1	0	1	0	0	0	0	1	0	1	411		0	11.2		29	65.84
1	4	2	6	0	100	60	125	74	58	169	20.31			10.01	65	168	23.03	0	0	0	1	0	0	1		1		1	0	1	0	0	0	0	1	0	1	1634		0	16				77
1	4	1	2	0	100	60	125	74	68	166	24.68			10.01	80	150	35.56	1	0	0	1	0	0	1		1		1	0	1	0	0	0	0	1	0	1	422		0	11	17
1	4	2	2	0	110	70	128	88	72	169	25.21			10.01	59	169	20.66	0	0	0	0	0	1	1		1		1	0	1	0	0	0	0	1	0	1	579		0	16				80
1	4	1	1				128	67	63	176	20.34			10.01	60	175	19.59	0	0	0	0	0	1	1		1		1	0	1	0	0	0	0	1	0	1	236		0	12			81
2	4	2	2				120	74	66	177	21.07			10.01	55	175	17.96	0	0	0	0	0	1	1		1		0	0	1	0	0	0	0	1	0	1	513		0	13
2	4	1	6				138	79	60	172	20.28			10.01	62	172	20.96	0	0	0	0	0	1	1		1		0	0	0	0	1	0	0	1	0	1	704	20	0	14				93
2	4	2	6				122	82	64	167	22.95			10.01	76	167	27.25	0	0	0	1	0	0	1		2		1	0	1	0	0	0	0	1	0	1	239		0	12	16		67
2	4	1	2	0	110	70	111	76	59	171	20.18	54	171	18.47	55	171	18.81	0	0	0	1	0	0	1		2		0	0	1	0	0	0	0	1	0	1	452		0	13
1	4	2	4	0	130	60	103	87	50	162	19.05	58	162	22.1	61	162	23.24	0	0	0	1	0	0	1		1		1	0	1	0	0	0	0	1	0	1	171		0	13
1	4	2	4	0	112	78	100	67	53	160	20.7	52	160	20.31	59	160	23.05	0	0	0	1	0	0	1		1		1	1	1	0	0	0	0	1	0	1	254		0	14
1	4	2	2	0	122	81	115	75	51	159	20.17			10.01	54	159	21.36	1	0	0	0	0	0	1		2		1	1	1	0	0	0	0	1	0	1	223		0	14
1	4	1	6	0	109	69	123	80	57	168	20.2	56	165	20.57	56	165	20.57	0	0	0	0	0	1	1		2		1	0	1	0	0	0	0	1	0	1	165		0	11
1	4	2	2	0	128	80	120	76	57	164	21.19	56	164	20.82	57	164	21.19	1	0	0	0	0	0	1		1		1	0	1	0	0	0	0	1	0	1	653		0	11
2	4	2	2	0	112	66	123	78	55	155	22.89	51	160	19.92	52	160	20.31	1	0	0	0	0	0	1		1		1	0	1	0	0	0	0	1	0	1	212		0	14
1	4	1	3	0	132	89	148	94	70	177	22.34			10.01	74	177	23.62	0	0	0	1	0	0	1		1		1	1	1	0	0	0	0	1	0	1	200		0	12
2	4	1	2	0	124	78	118	74	54	150	24	54	150	24	52	150	23.11	1	0	0	0	0	0	1		1		1	1	1	0	0	0	0	1	0	1	774		0	16
2	4	2	2	0	100	56	100	62	62	164	23.05	54	164	20.08	59	164	21.94	1	0	0	0	0	0	1		1		1	0	1	0	0	0	0	1	0	1	687		1	10
2	4	2	2	0	125	82	126	75	86	165	31.59	93	165	34.16	92	168	32.6	0	0	0	1	0	0	1		1		1	1	1	0	0	0	0	1	0	1	305		1	8
2	4	1	2	0	120	55	122	75	57	156	23.42	59	159	23.34	57	156	23.42	1	0	0	0	0	0	1		2		1	1	1	0	0	0	0	1	0	1	331		0	19
2	4	1	2	1	153	96	165	95	75	172	25.35	77	172	26.03	79	174	26.09	1	0	0	0	0	0	1		1		1	1	1	0	0	0	0	1	0	1	282		0	14
2	4	2	2	0	136	88	136	78	74	161	28.55	67	161	25.85	66	161	25.46	0	0	0	1	0	0	1		1		1	1	1	0	0	0	0	1	0	1	357		0	12
1	5	1	2	0	129	89	134	90				89		0.89	83		0.83	1	0	0	0	0	0	1		1		0	0	1	0	0	0	0	1	0	1	780		0	15				114
1	5	2	2	0	111	75	98	68	40	162	15.24	55	162	20.96	55	162	20.96	1	0	0	0	0	0	1		1		1	0	1	0	0	0	0	1	0	1	99	90	1	9	19	29	91	10
1	5	2	2	1	143	83	136	75	95		0.95	90		0.9	90		0.9	1	0	0	0	0	0	1		2		0	0	0	0	1	0	0	1	0	1	498	20	1	10.9		13.5		76.9
1	5	1	1	0	111	74	123	88	75	186	21.68			10.01	73.1	186	21.13	0	0	0	0	0	1	1		1		0	0	0	0	1	0	0	1	0	1	634	20	0	16	22	59.3	67	72.3
1	5	2	2	1	140	106	134	102	92	151	40.35	90.3	151	39.6	93.3	151	40.92	0	0	0	0	0	1	1		1		0	0	1	0	0	0	0	1	0	1	801		0	13.5	21	19	80	84.3
1	5	1	2	0	129	94	120	71	55	158	22.03	56.4	155	23.48	55	155	22.89	1	0	0	0	0	0	1		1		0	0	1	1	0	0	0	1	0	1	101	35587	1	9.2		25.7
2	5	2	2	0	114	71	124	84	60.2	162	22.94	61	162	23.24	60	162	22.86	1	0	0	0	0	0	1		1		0	0	1	1	0	0	0	1	0	1	512		0	11.4	14	12	79	76.3
2	5	1	1	0	113	65	119	76	60		0.6	57	167	20.44	65	168	23.03	0	0	0	0	0	1	1		1		1	0	1	0	0	0	0	1	0	1	383		0	17		14		125
2	5	2	3	0	131	79	109	69	47	160	18.36	46	160	17.97	45	160	17.58	0	0	0	1	0	0	1		1		1	0	1	0	0	0	0	1	0	1	307		0	11.1	30	13.5	70	65.2
2	5	1	1	0	108	67	105	64	53.2	168	18.85	55	168	19.49	60	167	21.51	0	0	0	1	0	0	1		1		0	0	1	0	0	0	0	1	0	1	474	20	0	14	32		70	54.3
2	5	2	2	1	168	119	148	83	72	153	30.76	78	161	30.09	78	164	29	1	0	0	0	0	0	1		1		0	0	0	0	1	0	0	1	0	1	980	3123	0	13		10		73
2	5	2	4	0	93	63	116	64	61	166	22.14	67	168	23.74	69	168	24.45	0	0	0	1	0	0	1		1		1	1	1	1	0	0	0	1	0	1		1485	1	10	11.4	10.2	88.4	74.7
2	5	2	2	0	128	72	107	67	67	160	26.17	68	160	26.56	70	162	26.67	1	0	0	0	0	0	1		1		0	0	1	1	0	0	0	1	0	1	714		0	13		22		82
2	5	1	2	0	103	56	115	65	56	181	17.09	57	181	17.4	57	174	18.83	1	0	0	0	0	0	1		1		0	0	0	0	1	0	0	1	0	1	485		0	15	28	14	80	96
2	5	2	2	0	104	64	95	60	55	163	20.7	61	163	22.96	53	163	19.95	1	0	0	0	0	0	1		1		0	0	1	0	0	0	0	1	0	5	655		1	9	37	18	74	61
2	5	2	2	1	176	97	172	108	58.9	163	22.17	62	160	24.22	57	162	21.72	1	0	0	0	0	0	1		1		0	0	1	0	0	0	0	1	0	1	309		1	8.8	17	25.6	68	83.1
2	5	1	1	0	135	85	142	99	65	175	21.22	66	175	21.55	62	167	22.23	0	0	0	0	0	1	2		1		1	0	1	0	0	0	0	1	0	1			0	16
2	5	1	2	0	100	60	120	87	71	170	24.57	63	170	21.8	60	173	20.05	0	0	0	1	0	0	1		2		1	0	1	0	0	0	0	1	0	1	313	186	0	12.8	60.1	11.1	124	144.5
2	5	2	2	0	113	67	125	75	75	162	28.58	68	153	29.05	75	150	33.33	0	0	0	1	0	0	1		1		1	0	1	0	0	0	0	1	0	1		30	0	13.1	49.9		78
2	5	2	1	0	128	84	124	82	59	171	20.18	52	168	18.42	56	173	18.71	0	0	0	1	0	0	1		1		1	0	1	0	0	0	0	1	0	1	900	20	0	12.6	20.4	76.4	78.7	84.8
2	5	1	2	0	112	75	137	77	67	170	23.18	76	175	24.82	62	165	22.77	0	0	0	1	0	0	1		1		1	0	1	0	0	0	0	1	0	1		261	0	11.5	14.2	14.1	106.5	95.1
2	5	2	2	0	110	80	180	80	74	168	26.22		168	353.95	85	175	27.76	0	0	0	1	0	0	1		1		1	0	1	0	0	0	0	1	0	1	552	740	1	10.6	26	19	69	62
2	5	2	2	0	117	78	128	91	53.5	166	19.42		165	366.94	55	166	19.96	0	0	0	1	0	0	1		1		1	0	0	0	0	0	0	1	0	1		23	0	18.3	20.6	35.4	73	75.4
2	5	1	2	0	136	100	142	80	60	175	19.59	51	172	17.24	57	174	18.83	0	0	0	1	0	0	1		1		1	0	1	0	0	0	0	1	0	1		342	0	12.7	84	32.5	135.4	154.1
1	5	2	6	0	113	85	135	74	91		0.91	126		1.26	121		1.21	0	0	0	1	0	0	1		1		0	0	1	0	0	0	0	1	0	1	749		0	12.6		15.4	63	63.5
2	5	2	2	0	112	64	133	78	88	168	31.18		168	353.95	78	168	27.64	0	0	0	1	0	0	1		2		1	0	1	0	0	0	0	1	0	1	186	17171	0	12.4	12		84
2	5	1	2	0	113	84	132	87	64	164	23.8	64	164	23.8	66	165	24.24	0	0	0	1	0	0	1		1		1	0	1	0	0	0	0	1	0	1	546	6460	0	13.2	88	25	131.5	110.5
2	5	1	2	0	118	72	131	81	79	181	24.11	85	181	25.95	82	182	24.76	0	0	0	1	0	0	1		1		1	0	0	0	0	0	0	1	0	1	499	0	0	15.3	16.2	68.5	91.2	81.4
2	5	2	2	0	108	60	107	73	48	149	21.62	47	149	21.17	48	150	21.33	0	0	0	1	0	0	1		1		0	0	1	0	0	0	0	1	0	1	814	0	0	14.3	9	21.2	61	69.2
2	5	2	3	0	131	88	118	83	60		0.6	67		0.67	69	157	27.99	0	0	0	1	0	0	1		1		1	0	1	0	0	0	0	1	0	1			0	13	24	17	60	88
2	5	2	2				137	95	47		0.47	41		0.41	95	168	33.66	1	0	0	0	0	0	1		1		1	0	1	0	0	0	0	1	0	1	598	20	0	13	15	17	85
2	5	1	2				114	66				58		0.58	50	158	20.03	1	0	0	0	0	0	1		1		0	0	1	1	0	0	0	1	0	1	398		0	14	27	21	93	86
2	5	2	2	0	113	80	125	80						10.01	82	161	31.63	1	0	0	0	0	0	1		1		1	0	1	0	0	0	0	1	0	1	368		0	11	26	57	93	81
2	5	2	1	0	139	86	126	75	65	175	21.22	67	168	23.74	64	169	22.41	0	0	0	1	0	0	1		1		1	0	0	0	0	0	0	1	0	1	676	627	1	10.1	13.2	13.2	79	83.2
2	5	2	2	0	124	82	122	82	70	156	28.76	61	157	24.75	67	167	24.02	1	0	0	0	0	0	1		1		1	0	0	0	0	0	0	1	0	1	980	182	0	14	12	21	101	96
2	5	2	4	1	197	115	166	94	65	164	24.17	66	168	23.38	70	154	29.52	0	0	0	1	0	0	2		1		0	0	1	0	0	0	0	1	0	1	162	334	0	13	15	18	108	120
2	5	1	2	0	129	95	120	80	83	179	25.9			10.01	86	178	27.14	1	0	0	0	0	0	1		1		1	0	0	0	0	0	0	1	0	1	391		0	15.3	29	18	80	62
2	5	2	1	0	113	73	121	87	73	160	28.52	79	162	30.1	80	160	31.25	0	0	0	1	0	0	1		1		0	0	0	0	1	0	0	1	0	1		29	0	14.5	22.2	37.5	91.2	27.6
2	5	2	2	0	107	71	99	67	58		0.58	54		0.54	53	161	20.45	1	0	0	0	0	0	1		1		1	0	1	1	0	0	0	1	0	1	149	20	0	12		28
2	5	2	2	0	120	80	122	72	66	160	25.78			10.01	69	155	28.72	0	0	0	1	0	0	1		1		0	0	0	1	0	0	0	1	0	1	347	22	1	7	15	65	89	34
2	5	1	3	0	134	84	176	107	63.9	189	17.89	77	189	21.56	79	190	21.88	0	0	0	1	0	0	1		1		0	0	0	0	1	0	0	1	0	1	429	20	0	15.2	27.1	17.7	145.8	127.7
2	5	2	2	0	123	72	115	60	61	160	23.83	61	160	23.83	75	157	30.43	0	0	0	1	0	0	1		1		1	0	0	0	0	0	0	1	0	1	343	217	1	10	11	46	104	72
2	5	1	2	1	143	79	139	89	100	177	31.92	110	177	35.11	111.5	177	35.59	0	0	0	0	0	1	1		1		0	0	1	0	0	0	0	1	0	1	151		0	15.7	46.6		105
2	5	2	1	0	101	66	100	72	58	168	20.55	61	165	22.41	61	164	22.68	0	0	0	1	0	0	1		1		1	0	0	0	0	0	0	1	0	1	493	6471	0	11	24	19	71	72
2	5	1	1	1	147	57	148	91	53.8	168	19.06	66.8	168	23.67	53.8	168	19.06	0	0	0	1	0	0	1		1		1	0	1	0	0	0	0	1	0	1	406		0	16.4	29	34	83	95.7
2	5	2	1	0	116	62	118	104	73	158	29.24	83	158	33.25	83	163	31.24	0	0	0	1	0	0	1		2		1	0	1	0	0	0	0	1	0	1	426		0	15		16		87
2	5	2	1	1	142	83	125	78	72	172	24.34	70	160	27.34	77	165	28.28	0	0	0	0	0	1	1		1		1	0	0	0	0	0	0	1	0	1	900	0	0	13	27	40		60
2	5	1	2	1	152	95	102	75	79		0.79	77		0.77	81		0.81	1	0	0	0	0	0	2		1		0	0	1	0	0	0	0	1	0	1	386		0	13		48		100
2	5	2	1	0	122	83	129	90				90		0.9			10.01	0	0	0	1	0	0	1		1		0	0	0	0	1	0	0	1	0	1	1282		0	14			70	68
2	5	2	2	0	118	92	131	58	46	150	20.44	46	150	20.44	41	153	17.51	0	0	0	1	0	0	1		1		0	0	1	0	0	0	0	1	0	1	529		1	8.1	27.6		71.1	81.5
2	5	1	2	0	115	79	131	94	51	174	16.85	61	171	20.86	57	171	19.49	1	0	0	0	0	0	1		1		1	0	1	0	0	0	0	1	0	1	170		0	12.4	16	37.7	83.3	84
2	5	1	1	0	113	71	134	96	59	170	20.42			10.01	74	170	25.61	1	0	0	0	0	0	1		2		1	0	1	0	0	0	0	1	0	1	224		0	14	79		119
2	5	1	2	0	116	85	102	81	68	168	24.09	168		1.68	59		0.59	1	0	0	0	0	0	1		2		0	0	0	0	1	0	0	1	0	1	291		0	15	67	50	100	88
2	5	1	2	0	124	80	122	90	88		0.88	87		0.87	89		0.89	0	0	0	1	0	0	1		1		0	0	1	1	0	0	0	1	0	1	405		0	14.3	26.2		91.1	8.8
1	5	2	2	0	110	80	107	65	76	150	33.78	46	150	20.44	52	157	21.1	1	0	0	0	0	0	1		1		0	0	1	0	0	0	0	1	0	1	192	20	0	12		36		18
1	5	2	1	0	100	60	103	65	55	154	23.19	515	154	217.15	53	154	22.35	1	0	0	0	0	0	1		1		1	1	1	1	0	0	0	1	0	1	518	20	0	14	12	14	52	79
1	5	2	2	0	90	60	97	61	63	154	26.56	64	154	26.99	64	154	26.99	1	0	0	0	0	0	1		1		0	0	1	1	0	0	1	0	0	1	664		1	7
2	5	2	3	0	110	82	163	98	69	162	26.29	86	162	32.77	84	159	33.23	0	0	0	1	0	0	1		1		1	0	0	0	0	0	0	1	0	1	1010	20	0	12.2	34.2	21.7	52.1	69.2
2	5	1	2	0	113	75	123	78	65	167	23.31	75	166	27.22	75	166	27.22	1	0	0	0	0	0	1		1		0	0	1	0	0	0	0	1	0	1	282	97	0	14	31	27	94	120
1	5	2	1	0	120	70	110	67	46	161	17.75	52	161	20.06	55	161	21.22	0	0	0	1	0	0	1		1		0	0	1	1	0	0	0	1	0	1	330		0	11.8	28	25.3		79.6
1	5	1	2	0	139	82	167	87	78	170	26.99	80	170	27.68	78		0.78	1	0	0	0	0	0	1		1		1	0	0	0	0	0	0	1	0	1	490	20	0	12	29		67	76
2	5	2	2	0	118	77	128	80	55	159	21.76			10.01	51	158	20.43	1	0	0	0	0	0	1		1		0	0	0	0	1	0	0	1	0	1	334	0	0	14.5	12.8	11.5	90	83.6
2	5	2	1	0	126	74	124	84	61.6	159	24.37	62.7	160	24.49	56	158	22.43	0	0	0	1	0	0	1		1		1	0	1	0	0	0	0	1	0	1	833		0	13	23	16	81	70.9
2	5	1	2	0	112	71	123	76	85	178	26.83	81.8	177	26.11	89	178	28.09	1	0	0	0	0	0	1		1		0	0	0	1	0	0	0	1	0	1	902		0	14.6	40	24.1		107.8
2	5	2	2	0	119	86			67.5	156	27.74	72	158	28.84	71	157	28.8	1	0	0	0	0	0	1		1		1	0	0	1	0	0	0	1	0	1	343	3486	0	14.9	44.9	24.4	62.2	69
2	5	2	2	0	119	62	106	68	34	153	14.52	38.5	153	16.45	40	150	17.78	0	0	0	1	0	0	1		1		1	0	1	1	0	0	0	1	0	1			0	13.4	19	44.6	73	79.7
2	5	2	2	0	120	80	154	67	77	162	29.34	77	162	29.34	79	162	30.1	1	0	0	0	0	0	1		1		1	0	0	1	0	0	0	1	0	1	980	473	1	10.5	16			73
2	5	1	2	0	105	95	109	62	52.6	175	17.18	56	175	18.29	53	175	17.31	1	0	0	0	0	0	1		1		1	0	1	1	0	0	0	1	0	1			1	9.7	26	29	82	67.6
2	5	1	2	1	146	102	139	76	72.6	182	21.92	74	178	23.36	71	178	22.41	1	0	0	0	0	0	1		3		1	0	1	0	0	0	0	1	0	1	316		0	13.4	21	26.3		85.4
1	5	2	3	0	95	71	104	63	53	163	19.95	55	163	20.7	49	165	18	0	0	0	1	0	0	4	8	2		1	0	0	0	0	0	0	1	0	1	1043		0	13		18.8		67
2	5	1	2	0	124	78	112	73	60	168	21.26	63	168	22.32			10.01	1	0	0	0	0	0	1		2		0	0	1	0	0	0	0	1	0	1	251		0	14.7		30.8		77.8
2	5	2	3	0	114	72	125	82	95	165	34.89	82	165	30.12	89	165	32.69	0	0	0	1	0	0	1		1		0	0	0	1	0	0	0	1	0	1	681		0	13.2	26.2		91.1	74.4
2	5	1	1	0	118	90	118	83	65	170	22.49	68.5	170	23.7	66	170	22.84	0	0	0	0	0	1	1		1		0	0	1	0	0	0	0	1	0	1		20	0	14.5	31	23.4	69.8
2	5	2	5	0	112	78	137	78	65	156	26.71	67	156	27.53	66	156	27.12	0	1	0	0	0	0	1		1		1	0	1	0	0	0	0	1	0	1	1377		0	11.8		29	57.2	76.7
1	5	1	2						68		0.68	61	180	18.83	65	178	20.52	0	0	0	1	0	0	1		1		0	0	1	0	0	0	0	1	0	1	373		1	9				113
2	5	2	6	0	124	51	105	60	38	145	18.07			10.01	57		0.57	0	0	0	1	0	0	1		2		0	0	1	0	0	0	0	1	0	1	352		0	13		26		48
1	6	2	2	0	100	90	141	83	71	158	28.44	75	158	30.04	71	158	28.44	1	0	0	0	0	0	1		1		0	0	0	1	0	0	0	1	0	1	787	155	0	11.7		34.4
1	6	2	2	0	113	74	110	55	84	170	29.07	95	170	32.87	94	170	32.53	1	0	0	0	0	0	1		1		0	0	0	0	1	0	0	1	0	1	747	0	0	13	26	27	54	77
1	6	1	2	0	100	90	119	58	65	179	20.29	68	179	21.22	69	179	21.53	1	0	0	0	0	0	1		1		1	0	1	1	0	0	0	1	0	1	2		0	12	19	21	64	76
1	6	2	2	0	122	78	115	75	62	157	25.15	64	157	25.96	65	157	26.37	1	0	0	0	0	0	1		1		1	0	0	0	0	0	0	1	0	1	565	818	0	13.2	19		48
1	6	1	3	0	92	73	135	92	52	172	17.58	56	172	18.93	61	172	20.62	0	0	0	1	0	0	1		1		0	1	0	0	0	0	1	0	0	1	235	0	0	12.9	43.6	15	56.4	77.4
1	6	2	3	0	98	74	106	56	61	161	23.53	64	161	24.69	63	161	24.3	0	0	0	0	1	0	1		2		1	0	0	0	0	0	0	1	0	1	607		0	14	11	29	48	67
1	6	1	2	0	139	73	69	185	64	185	18.7	60	182	18.11	66	185	19.28	1	0	0	0	0	0	1		2		1	0	1	0	0	0	0	1	0	1	547		0	12	32	22	63	52
1	6	1	2	0	117	89	87	56	45	164	16.73	52	164	19.33	43	167	15.42	0	0	0	0	1	0	1		1		1	0	1	0	0	0	0	1	0	1	965		0	16	14	58	53	51
1	6	1	2	0	116	70	110	60	77	166	27.94	75	166	27.22	78	166	28.31	1	0	0	0	0	0	1		2		1	0	0	0	0	0	0	1	0	1	447	132	0	11.9	18		97
1	6	2	1	0	105	73	94	55	50	166	18.14	59	166	21.41	56	166	20.32	0	0	0	1	0	0	1		1		0	0	0	1	0	0	0	1	0	1	647	20	1	9.4	15.3	54.2	46.5	54.2
1	6	2	3	0	101	53	103	54	44	153	18.8	45	161	17.36	41	161	15.82	0	0	0	1	0	0	1		1		1	0	0	0	0	0	0	1	0	1	809		1	10
1	6	1	2	1	148	92	153	76	97	161	37.42	70	161	27.01	73.3	161	28.28	1	0	0	0	0	0	1		1		0	1	0	0	0	0	0	1	0	1	324	0	0	12.8		15.5		60
1	6	2	2	0	110	77	109	72	69	159	27.29	71	159	28.08	73	159	28.88	0	0	0	0	1	0	1		1		1	0	1	1	0	0	0	0	1	1	889		0	15.2	19.6	25.4	67	76.8
1	6	2	2	0	110	71	152	63	51	150	22.67	53	150	23.56	53	150	23.56	1	0	0	0	0	0	1		1		1	0	0	0	0	0	0	1	0	5	405	80	0	14.6	44.7	29	46	65
1	6	2	6	0	138	82	120	66	71.8	166	26.06	85	166	30.85	86	166	31.21	0	0	0	0	1	0	1		1		1	0	1	0	0	0	0	0	1	1	1089		0	12.3		23.7		61.6
1	6	2	2	0	104	69	113	68	68	155	28.3	73	154	30.78	76	154	32.05	1	0	0	0	0	0	1		1		1	0	1	0	0	0	0	0	1	1			0	11.7		35.1		67.7
2	6	2	1	0	109	77	109	61	65	165	23.88	55	165	20.2	58	165	21.3	0	0	0	1	0	0	1		1		1	0	1	0	0	0	0	1	0	1	498		0	12	18	17	60	54
2	6	2	1	0	103	92	125	72	40	149	18.02	46	149	20.72	52	149	23.42	0	0	0	1	0	0	1		1		1	0	1	0	0	0	0	1	0	1	159	37	0	12	13	23	61	51
2	6	1	2	0	110	70	109	53	60	172	20.28	60	172	20.28	56	172	18.93	1	0	0	0	0	0	1		2		0	0	1	0	0	0	0	1	0	1	947		0	15	88	15	66	69
2	6	1	4	0	113	62	120	67	57	175	18.61	57	175	18.61	59	175	19.27	0	0	0	0	1	0	1		2		0	1	1	0	0	0	0	1	0	1		1457	0	18	27	37	69	83
2	6	2	6	1	148	84	118	68	85	112	67.76	80	112	63.78	85	112	67.76	0	0	0	0	0	1	1		1		1	0	1	0	0	0	0	1	0	1	567		0	15		14		64
2	6	2	5	0	110	60	129	66	70	168	24.8	69	168	24.45	76	168	26.93	0	0	0	1	0	0	1		1		1	0	1	0	0	0	0	1	0	1	773	426	0	13		14		72
2	6	2	2	0	115	69	119	77	51	153	21.79	51	153	21.79	50	155	20.81	1	0	0	0	0	0	1		1		1	0	1	1	0	0	0	1	0	1	560	624	1	9	19	18	45	88
2	6	2	3	0	105	65	95	56	47	154	19.82	48	154	20.24	51	154	21.5	0	0	0	0	1	0	1		1		0	0	1	1	0	0	0	1	0	1	256	19	0	13
2	6	2	2	0	110	73	93	53	56	160	21.88	52	160	20.31	54	161	20.83	1	0	0	0	0	0	1		1		1	0	1	0	0	0	0	1	0	1	671		0	13	74	38	59	52
2	6	1	2	0	117	81	119	73	51	168	18.07	53	168	18.78	55	168	19.49	1	0	0	0	0	0	1		1		1	0	1	1	0	0	0	1	0	1	392		0	14	12	55	153	84
2	6	1	2	0	78	54	120	76	49	173	16.37	54	173	18.04	53	173	17.71	0	0	0	1	0	0	1		2		1	0	1	0	0	0	0	1	0	1	177	26	0	11	18	25	148	117
2	6	1	3	0	105	89	137	59	52	166	18.87	51	166	18.51	54	166	19.6	0	0	0	0	1	0	1		1		1	1	1	0	0	0	0	1	0	1	253		0	14	14	17	76	80
2	6	2	4	0	83	41	150	77	51	174	16.85	61	174	20.15	75	174	24.77	0	0	0	1	0	0	1		2		1	0	1	0	0	1	0	0	0	1	112	0	0	12	28	23	58	92
2	6	1	2	0	93	53	118	76	61	175	19.92	62	175	20.24	61	175	19.92	1	0	0	1	0	0	1		1		1	0	1	0	0	0	0	1	0	1	335	26	0	12	61	36	92	79
2	6	2	2	0	110	70	110	70	59	163	22.21	64	163	24.09	68	163	25.59	0	0	0	1	0	0	1		1		1	0	1	0	0	0	1	0	0	1	630		0	14	26	17	25	70
2	6	2	4	0	127	63	134	61	88	162	33.53	81	162	30.86	89	162	33.91	0	0	0	0	1	0	1		2		0	0	1	0	0	0	0	1	0	1	864	19	1	10	7	15	48	78
2	6	2	2	1	196	92	165	99	49	156	20.13	47	156	19.31	49	158	19.63	1	0	0	0	0	0	1		3		1	0	1	0	0	0	0	1	0	2	429	19	0	13	24	25	46	46
2	6	2	2	0	102	59	109	61	54	165	19.83	50	165	18.37	73	165	26.81	1	0	0	0	0	0	1		1		0	0	1	0	0	0	0	1	0	1	593		0	14	45	17	54	48
2	6	1	1	0	126	75	109	63	80	182	24.15	76	182	22.94	74	182	22.34	0	0	0	1	0	0	1		3		0	0	1	0	0	0	0	1	0	1	398	14099	0	13	63		74	79
2	6	1	2	1	151	85	134	77	62	161	23.92	71	161	27.39	75	161	28.93	1	0	0	0	0	0	1		1		1	0	1	0	0	0	0	1	0	1	631	54	0	15	21	42	69	82
2	6	2	2	0	107	70	100	52	55	154	23.19	53	154	22.35	52	154	21.93	0	0	0	0	0	1	1		1		1	0	1	1	0	0	0	1	0	1	1117	19	0	11	11	17	44	45
2	6	1	2	0	115	75	114	71	62	165	22.77	59	165	21.67	65	165	23.88	1	0	0	0	1	0	1		1		1	0	1	0	0	0	0	1	0	1	436	19	0	17	26	34	74	75
2	6	1	2	1	149	104	156	109	75	176	24.21	72	176	23.24	76	176	24.54	0	1	0	0	0	0	1		2		1	0	1	0	0	0	0	1	0	1	546		0	15	65	50	70	92
2	6	2	3	0	131	77	137	74	88	153	37.59	93	153	39.73	93	153	39.73	0	0	0	0	1	0	1		1		1	0	1	0	0	0	0	1	0	1	935	19	0	19		23		87
2	6	2	3	0	138	93	114	68	73	165	26.81	75	168	26.57	73	167	26.18	0	0	0	0	1	0	1		2		1	0	1	0	0	0	0	1	0	1	536	81	0	13	33	82	88	88
2	6	1	2	0	137	84	117	68	57	166	20.69	63	166	22.86	62	166	22.5	0	0	0	0	1	0	1		2		1	0	1	0	0	0	0	1	0	1	399	326	0	13	23		76
2	6	2	5	0	108	85	114	75	78	161	30.09	80	161	30.86	83	161	32.02	1	0	0	0	0	0	1		1		1	0	1	0	0	0	0	1	0	1	884		0	14		30		47
2	6	1	2	0	115	93	115	60	60	177	19.15	66	177	21.07	68	177	21.71	1	0	0	0	0	0	1		2		0	0	1	0	0	0	0	1	0	1	298	19	0	11		24		91
2	6	1	2	0	126	87	134	76	51	178	16.1	56	178	17.67	55	182	16.6	1	0	0	0	0	0	1		1		0	0	1	0	0	0	0	1	0	1	415	19	0	13		17		103
2	6	1	2	0	114	73	130	72	82	178	25.88	100	178	31.56	102	180	31.48	1	0	0	0	0	0	1		1		1	0	1	0	0	0	0	1	0	1	250		0	15	33	23	84	102
2	6	2	2	0	120	80	152	93	84	154	35.42	77	154	32.47	67	154	28.25	1	0	0	0	0	0	1		1		1	0	1	0	0	0	0	1	0	1	540	49	0	12	25	31	42	58
[truncated: 841 more rows]
